# Supplementary material for: Remote inspection of adversary-controlled environments
Source: Nat Commun. 2023 Oct 17;14:6566. doi: 10.1038/s41467-023-42314-2 (PMC10582185; doi:10.1038/s41467-023-42314-2)
Supplement: Supplementary file 3 — Source Data [file 41467_2023_42314_MOESM3_ESM.xlsx]

## Sheet: Fig 2 a
	Dashed horizontal lines
	Intra distance threshold (μ+3σ):			0.01608473
	Drum removed distance (µ):			0.04594339
	Solid curve
	Drum displacement [mm]:			0	0.25	0.5	0.75	1	1.25	1.5	1.75	2	2.25	2.5	2.75	3	3.25	3.5	3.75	4	4.25	4.5	4.75	5	5.5	6	6.5	7	7.5	8	8.5	9	9.5	10	11	12	13	14	15
	Decorrelation distance (µ):			0.000721438	0.00500076	0.00925516	0.0131888	0.0170776	0.0205139	0.0236642	0.0265024	0.0290019	0.0312408	0.0333013	0.0349867	0.036446	0.0375641	0.0385849	0.0394852	0.0403426	0.0411106	0.0417796	0.0424168	0.0429103	0.0439015	0.0446035	0.0450548	0.0452321	0.0453715	0.0452444	0.0450984	0.045026	0.0449957	0.0450425	0.04487	0.0440849	0.0435379	0.0433661	0.0432526

## Sheet: Fig 3
Intra distance threshold (μ+3σ):			0.01608473
Number of active mirrors:		4			5			6			7			8			10			12			16			20
		Training set size	Prediction test error (µ)		Training set size	Prediction test error (µ)		Training set size	Prediction test error (µ)		Training set size	Prediction test error (µ)		Training set size	Prediction test error (µ)		Training set size	Prediction test error (µ)		Training set size	Prediction test error (µ)		Training set size	Prediction test error (µ)		Training set size	Prediction test error (µ)
		1000	0.0243328		2000	0.0251001		4661	0.02545		10068	0.0260073		20141	0.0266497		63860	0.0279396		118300	0.0294049		140756	0.0316885		192922	0.0332235
		1078	0.0241048		2158	0.0252365		5031	0.0253548		10870	0.0261016		21748	0.0266259		68956	0.02758		127743	0.0295109		164787	0.0316815		225859	0.033125
		1162	0.0256171		2329	0.0253719		5431	0.0255735		11736	0.0259727		23482	0.0266133		74458	0.0270167		137940	0.0293977		192922	0.0302446		264421	0.0282756
		1254	0.0242262		2513	0.0254666		5863	0.0253683		12671	0.0259637		25355	0.0265673		80400	0.0225081		148950	0.0293935		225859	0.0259309		309566	0.0272531
		1352	0.0245231		2630	0.0234768		6329	0.0254319		13681	0.0260116		27377	0.0262405		86816	0.0199288		160839	0.0293662		264421	0.0241104		362419	0.0269527
		1458	0.0243305		2712	0.0217021		6832	0.024717		14265	0.0238749		29560	0.0266102		93743	0.0198615		173677	0.0235743		309566	0.0239503		424295	0.0263177
		1573	0.0242291		2882	0.0200418		7375	0.0209517		14770	0.0227443		31918	0.0265413		101224	0.018229		187540	0.0220204		362419	0.0234345		496736	0.0259928
		1696	0.0246671		3158	0.017925		7962	0.017714		15509	0.0221857		34464	0.0260811		109301	0.0173616		202509	0.0210801		424295	0.0226977		581545	0.0257371
		1829	0.0239013		3408	0.0170422		8595	0.0167266		16171	0.0201689		37212	0.0194775		118023	0.0166882		218673	0.0197456		496736	0.0222655		797073	0.0241423
		1972	0.0241527		3678	0.0162756		9278	0.0146923		16862	0.0189012		40180	0.0185388		127441	0.0164922		236128	0.0194894		581545	0.0216114		933159	0.0232693
		2127	0.0253239		4030	0.0151775		10016	0.0146852		18589	0.0174319		43385	0.0172215		137611	0.0152366		254975	0.0195128		680833	0.0210561		1092479	0.022445
		2144	0.0243248		4218	0.0147954		10812	0.0131721		19115	0.0164952		46845	0.0155473		148592	0.0154162		275327	0.0179322		797073	0.0203373		1279000	0.022382
		2214	0.0247174		4622	0.0136048		11671	0.0131482		19931	0.0150499		50581	0.0153905		160449	0.0149566		297304	0.0173122		933159	0.0198733
		2232	0.0237256		5064	0.0124334		12599	0.0120611		21670	0.0140518		54615	0.0138727		173253	0.0142362		321034	0.0173927		1092479	0.0190572
		2241	0.0182699		5301	0.0119592		13601	0.0117539		23396	0.0138931		58971	0.013589		187078	0.0143125		346659	0.016741		1279000	0.0185746
		2250	0.0135613		5549	0.0117112		14682	0.0110688		27272	0.0133065		63674	0.0128232		202006	0.0140737		374329	0.0170256
		2258	0.0128676		5809	0.0112929		15849	0.0106402		29445	0.0119599		68753	0.0123064		218126	0.0138419		404208	0.0159661
		2294	0.012126		6268	0.01047		17109	0.0106381		31791	0.012455		74236	0.012057		235532	0.0139882		436471	0.0159663
		2474	0.0111332		6561	0.0101608		18469	0.0101391		34324	0.0116701		80157	0.0122794		254327	0.0132307		471310	0.0155044
		2668	0.0101273		6868	0.0101075		19937	0.0094574		37058	0.0115494		86550	0.0120408		274621	0.0131976		508930	0.0153532
		2877	0.00921718		7189	0.0098909		21522	0.00955354		40010	0.0113317		93452	0.0117669		296536	0.0125517		549552	0.0149217
		3103	0.00858157		7525	0.00961777		23233	0.00933834		43198	0.011032		100906	0.0112534		320198	0.0124017		593417	0.0149862
		3346	0.00795161		7878	0.00939272		25080	0.00905454		46639	0.0109708		108953	0.0113401		345750	0.0123508		640783	0.0144672
		3609	0.0077387		8501	0.00903922		27073	0.00854396		50355	0.0101616		117643	0.0105702		373340	0.0118938		691930	0.0139313
		3892	0.00722162		9174	0.00872925		29226	0.00845777		54367	0.00990109		127025	0.0106946		403131	0.0117897		747159	0.0140142
		4197	0.00692953		9900	0.00843361		31549	0.00837889		58698	0.00977804		137156	0.0103859		435300	0.0113814		806797	0.0136619
		4526	0.00651819		10684	0.00819096		34057	0.00829631		63375	0.00983934		148095	0.00998736		470036	0.0113916		871194	0.0134332
		4881	0.00638421		11529	0.00803071		36764	0.00805665		68423	0.00968143		159906	0.00979834		507544	0.0111981		940733	0.0133328
		5264	0.00615717		12442	0.00783816		39687	0.00802282		73875	0.00955207		172659	0.00939322		548044	0.0108455		1015821	0.0145363
		5677	0.00591456		13426	0.00745586		42842	0.00762839		79760	0.00935422		186430	0.00935302		591777	0.0104851		1096903	0.0127303
		6122	0.00570429		14489	0.00731728		46247	0.00763595		86114	0.00914919		201298	0.00901625		638999	0.011201		1184457	0.0126723
		6602	0.0057781		15636	0.00716111		49923	0.00779149		92975	0.00878879		217353	0.00934537					1279000	0.0122433
		7120	0.00533829		16873	0.00689263		53892	0.00723012		100382	0.00860987		234688	0.0089129
		7678	0.00515333		18209	0.00692906		58176	0.00696286		108379	0.00818349		253405	0.00851628
		8280	0.00504341		19650	0.00656033		62801	0.00700041		117013	0.00815254		273615	0.00850402
		8930	0.00491137		21205	0.00647132		67793	0.00683341		126336	0.00788337		295437	0.00821641
		9630	0.00488201		22883	0.00640758		73182	0.00653837		136400	0.00789969		318999	0.00803152
		10385	0.00477189		24694	0.00614624		79000	0.00642912		147267	0.00778732
		11200	0.00454843		26648	0.00613944					159000	0.00742589
		12078	0.00439474		28757	0.00605452
		13025	0.00438387		31033	0.00591383
		14047	0.00426966		33489	0.00566246
		15149	0.00411275		36139	0.00564175
		16337	0.00413495		39000	0.00535775
		17618	0.00409027
		18999	0.00382131

## Sheet: Fig S1
	Timestamp [seconds]:	Intra distance (µ):
	195	0.000714746
	392	0.000701676
	587	0.000790993
	784	0.000814765
	981	0.000907977
	1177	0.000922239
	1372	0.00105579
	1569	0.00108838
	1765	0.00116365
	1963	0.00119911
	2160	0.00120674
	2356	0.00126288
	2552	0.00128564
	2747	0.00129108
	2944	0.00132621
	3140	0.0013869
	3334	0.00136088
	3529	0.00136231
	3726	0.00138349
	3921	0.00139431
	4116	0.00141271
	4312	0.0014067
	4509	0.00143319
	4705	0.00139613
	4901	0.00140937
	5096	0.00143706
	5292	0.00144379
	5486	0.00142755
	5682	0.00145202
	5876	0.00147029
	6072	0.00146921
	6269	0.00149396
	6464	0.0014653
	6660	0.00149383
	6856	0.00151648
	7053	0.00147027
	7248	0.0014782
	7443	0.00149139
	7640	0.00147119
	7835	0.0015236
	8031	0.00152346
	8228	0.00150667
	8423	0.00150586
	8621	0.00149904
	8818	0.00151921
	9014	0.00152904
	9213	0.00153191
	9409	0.00154603
	9606	0.00152881
	9802	0.00155896
	9998	0.00149559
	10193	0.00150349
	10388	0.00150451
	10582	0.00148774
	10778	0.00149783
	10975	0.00149699
	11170	0.00154157
	11366	0.0015578
	11561	0.00152329
	11756	0.00152485
	11952	0.0015443
	12147	0.00154053
	12344	0.00159114
	12541	0.00160544
	12738	0.00156804
	12933	0.0015962
	13128	0.0016064
	13323	0.00159971
	13519	0.00160934
	13715	0.0016067
	13912	0.00159881
	14108	0.00163967
	14304	0.0016197
	14500	0.00161536
	14696	0.00162982
	14891	0.00163251
	15087	0.00163425
	15284	0.00165971
	15479	0.00164108
	15674	0.00164989
	15870	0.00167832
	16067	0.00164443
	16265	0.00163773
	16461	0.00162734
	16658	0.00164791
	16855	0.00168343
	17052	0.00165918
	17250	0.0016918
	17446	0.00169069
	17642	0.00166644
	17838	0.00172249
	18036	0.00168771
	18232	0.00169392
	18429	0.00172083
	18625	0.00169227
	18823	0.00168707
	19019	0.00173029
	19217	0.00166204
	19413	0.00168627
	19611	0.00172083
	19808	0.0017133
	20005	0.00173432
	20201	0.00175204
	20395	0.00174486
	20591	0.00176709
	20789	0.00178584
	20987	0.00177937
	21185	0.00180616
	21383	0.00178123
	21579	0.00182036
	21776	0.00181822
	21972	0.00180838
	22170	0.00183108
	22367	0.00186147
	22564	0.00186754
	22763	0.00187875
	22961	0.00185824
	23157	0.00188032
	23356	0.00190077
	23553	0.00190609
	23749	0.00190879
	23947	0.00189892
	24144	0.00193366
	24342	0.00196289
	24538	0.00189807
	24735	0.00197741
	24934	0.00200986
	25132	0.00202818
	25330	0.001971
	25528	0.00203543
	25726	0.00201988
	25922	0.00202832
	26118	0.00206183
	26315	0.00208254
	26513	0.00212127
	26710	0.00207737
	26906	0.00210259
	27102	0.00212555
	27299	0.00214728
	27498	0.00217472
	27695	0.00220081
	27892	0.002196
	28088	0.00221537
	28285	0.00224417
	28483	0.00226351
	28680	0.00228008
	28878	0.00227139
	29076	0.00229367
	29273	0.00230254
	29470	0.00232577
	29667	0.00233678
	29864	0.0023603
	30061	0.00236189
	30257	0.00238308
	30455	0.00238513
	30655	0.00239273
	30851	0.00240281
	31047	0.00237129
	31246	0.00239229
	31443	0.00237185
	31641	0.00238194
	31839	0.00241633
	32035	0.00237846
	32232	0.00241223
	32428	0.00236187
	32625	0.00238614
	32823	0.00242362
	33020	0.00241235
	33218	0.00236476
	33414	0.00243176
	33611	0.00240499
	33809	0.00244228
	34006	0.00243941
	34204	0.0024419
	34401	0.00242302
	34597	0.00242616
	34795	0.00240339
	34992	0.00241378
	35189	0.0024069
	35387	0.00245589
	35584	0.00243613
	35783	0.00244182
	35980	0.00243332
	36179	0.00244913
	36377	0.00242638
	36575	0.00238678
	36772	0.00240031
	36970	0.00244318
	37167	0.00244082
	37365	0.00244193
	37565	0.00244518
	37762	0.00244782
	37960	0.00239632
	38158	0.00246668
	38354	0.00241727
	38551	0.00243565
	38749	0.00242604
	38944	0.00245553
	39142	0.00247813
	39340	0.00244379
	39539	0.00247444
	39736	0.00244663
	39934	0.00247387
	40132	0.00247248
	40331	0.00243608
	40527	0.0024607
	40724	0.00246193
	40922	0.00242817
	41120	0.00244817
	41318	0.00245886
	41517	0.00248952
	41717	0.00246523
	41916	0.00248606
	42115	0.00250541
	42313	0.00251216
	42511	0.00251207
	42708	0.00248619
	42906	0.00254768
	43103	0.00249067
	43302	0.00252038
	43499	0.0025569
	43697	0.0025316
	43893	0.00254656
	44092	0.00254796
	44291	0.00250617
	44488	0.00252033
	44685	0.00251751
	44884	0.00253855
	45081	0.00250939
	45279	0.00250065
	45478	0.00250815
	45675	0.00249788
	45876	0.00250665
	46075	0.00252394
	46272	0.00249745
	46470	0.00245784
	46669	0.00243571
	46868	0.00250091
	47066	0.00242837
	47263	0.0024576
	47461	0.00243177
	47659	0.00245983
	47857	0.0024173
	48055	0.00243417
	48254	0.00241682
	48451	0.00243026
	48650	0.00246849
	48848	0.00245448
	49045	0.00243502
	49243	0.00242382
	49444	0.00243307
	49641	0.00244704
	49839	0.00247713
	50038	0.00244963
	50236	0.00246145
	50432	0.00244613
	50630	0.00246863
	50828	0.00245016
	51025	0.0024806
	51222	0.00246628
	51418	0.00244033
	51616	0.00248743
	51815	0.00245617
	52011	0.0024374
	52210	0.00240276
	52408	0.00243219
	52606	0.00244528
	52806	0.00245151
	53003	0.00246091
	53200	0.00242895
	53396	0.00245743
	53595	0.00245577
	53794	0.0024152
	53992	0.00242034
	54189	0.00241983
	54388	0.00243275
	54587	0.00242395
	54785	0.00241882
	82259	0.00198593
	82453	0.0020195
	82647	0.00199209
	82841	0.00211445
	83035	0.00209056
	83230	0.00216458
	83424	0.00216779
	83618	0.00220769
	83812	0.00224422
	84006	0.00223021
	84201	0.00223253
	84398	0.00227098
	84592	0.00228718
	84786	0.00228357
	84982	0.00230056
	85177	0.00229817
	85372	0.00229973
	85565	0.00228657
	85760	0.0022733
	85952	0.00232724
	86146	0.00231425
	86339	0.0022668
	86532	0.00230703
	86727	0.00228857
	86921	0.00229877
	87114	0.00226073
	87307	0.00222677
	87502	0.00223062
	87698	0.00219246
	87893	0.00220796
	88088	0.00221972
	88282	0.00219089
	88477	0.00219574
	88671	0.00217749
	88865	0.00218791
	89060	0.00215541
	89256	0.00213827
	89449	0.00215524
	89643	0.00213519
	89838	0.00210464
	90033	0.00213128
	90228	0.00212024
	90424	0.00211736
	90618	0.00211209
	90813	0.00211159
	91006	0.00212226
	91201	0.00211874
	91397	0.00211835
	91592	0.00213401
	91787	0.00210132
	91981	0.00207909
	92175	0.00207566
	92369	0.00209245
	92564	0.00205841
	92758	0.00210548
	92953	0.00207554
	93150	0.0020366
	93345	0.0020561
	93540	0.00201655
	93733	0.00204624
	93926	0.00201715
	94121	0.00201958
	94316	0.00198628
	94510	0.00197757
	94705	0.0019739
	94902	0.00198867
	95098	0.00193947
	95294	0.00197034
	95490	0.00196499
	95685	0.00197561
	95880	0.00195877
	96077	0.00197863
	96272	0.00194
	96468	0.00193548
	96663	0.00192575
	96858	0.0019165
	97053	0.00195845
	97249	0.00193783
	97444	0.00187462
	97640	0.00184676
	97837	0.00188823
	98033	0.00187791
	98227	0.00186175
	98422	0.00183804
	98617	0.00185917
	98813	0.00187976
	99008	0.00186479
	99203	0.00188223
	99398	0.00186558
	99594	0.00184935
	99790	0.00184873
	99986	0.00186232
	100182	0.00184136
	100377	0.00184117
	100573	0.00183868
	100769	0.0018638
	100965	0.00186796
	101159	0.0018719
	101354	0.00187192
	101550	0.00186426
	101743	0.001878
	101941	0.0018737
	102136	0.00185967
	102331	0.00184151
	102528	0.00185487
	102726	0.00185702
	102923	0.0018881
	103119	0.00187223
	103315	0.0018554
	103511	0.00188056
	103707	0.00188
	103902	0.00186452
	104096	0.00191223
	104291	0.00190405
	104486	0.00187271
	104682	0.00185739
	104879	0.00189109
	105074	0.00188176
	105269	0.00187564
	105464	0.0018615
	105661	0.00186185
	105858	0.00185485
	106054	0.00188532
	106249	0.00187774
	106445	0.00186708
	106641	0.00187682
	106838	0.00187873
	107034	0.00187387
	107231	0.00189876
	107427	0.00188378
	107622	0.00185624
	107818	0.00187035
	108014	0.00185097
	108210	0.00185167
	108405	0.00187311
	108601	0.0018593
	108797	0.00185315
	108992	0.00188859
	109187	0.00184192
	109383	0.00186073
	109580	0.00188841
	109776	0.00186163
	109972	0.00187172
	110167	0.001853
	110362	0.0018909
	110558	0.00190635
	110753	0.00188802
	110948	0.00191082
	111142	0.00185743
	111337	0.00187724
	111535	0.00190365
	111731	0.00188269
	111927	0.00188066
	112123	0.00188364
	112318	0.00190303
	112514	0.00191065
	112710	0.00192552
	112905	0.00192347
	113102	0.00190563
	113299	0.00189279
	113494	0.00189751
	113691	0.00192747
	113886	0.0019257
	114083	0.00191086
	114280	0.00193477
	114475	0.00193266
	114670	0.00193916
	114867	0.0019614
	115063	0.00194083
	115259	0.00193352
	115455	0.00195504
	115650	0.0019615
	115845	0.00195932
	116041	0.00199382
	116237	0.00196998
	116434	0.00197625
	116631	0.0019472
	116827	0.00196219
	117023	0.00199206
	117219	0.0019742
	117414	0.00196919
	117609	0.00195302
	117804	0.00198269
	118001	0.00197396
	118196	0.00198984
	118392	0.00202863
	118587	0.0019837
	118783	0.00200129
	118978	0.00200354
	119174	0.00200655
	119369	0.00199396
	119566	0.0019771
	119762	0.00201823
	119958	0.00198442
	120154	0.00201101
	120349	0.00201573
	120545	0.00201964
	120741	0.00202788
	120937	0.00200931
	121134	0.00201546
	121332	0.00203043
	121527	0.00202641
	121722	0.00203374
	121918	0.00207363
	122115	0.00203983
	122310	0.00208824
	122507	0.00206785
	122703	0.00206178
	122900	0.00208647
	123096	0.00211385
	123292	0.0021094
	123487	0.00212925
	123683	0.00210848
	123879	0.0021012
	124076	0.00211514
	124272	0.00212201
	124469	0.00214474
	124667	0.00215709
	124862	0.00213779
	125057	0.00213374
	125253	0.00214572
	125449	0.00215546
	125646	0.00216899
	125841	0.00214879
	126037	0.00220824
	126234	0.00221872
	126431	0.00221617
	126628	0.00223469
	126824	0.00219192
	127021	0.0022545
	127217	0.00220572
	127412	0.00223914
	127609	0.00222876
	127806	0.00222185
	128002	0.00223729
	128198	0.00225856
	128395	0.00228414
	128592	0.00226524
	128787	0.00227445
	128983	0.00224894
	129179	0.00228717
	129375	0.0022775
	129571	0.00229559
	129767	0.00227074
	129964	0.00230315
	130160	0.00234445
	130356	0.00232904
	130553	0.00230074
	130750	0.00231547
	130947	0.00234398
	131143	0.00233933
	131341	0.0023701
	131536	0.00232714
	131732	0.00233735
	131927	0.00232585
	132124	0.00234676
	132321	0.00235859
	132518	0.00234141
	132715	0.00237308
	132911	0.00237811
	133109	0.00238217
	133306	0.00239464
	133500	0.00236287
	133699	0.00237895
	133897	0.002363
	134093	0.00240565
	134290	0.00238435
	134486	0.00238849
	134683	0.00242635
	134878	0.00240591
	135073	0.00240327
	135268	0.00244351
	135466	0.00242381
	135662	0.00247731
	135859	0.0024845
	136057	0.00248312
	136253	0.00249904
	136448	0.00249058
	136646	0.00249369
	136843	0.00249126
	137041	0.0025255
	137236	0.00249242
	137432	0.00255264
	137628	0.00253837
	137825	0.00253724
	138021	0.00255454
	138216	0.00254606
	138415	0.0025439
	138611	0.00256616
	138808	0.00254441
	139004	0.00254225
	139201	0.00257688
	139399	0.00254323
	139597	0.00256404
	139793	0.00257754
	139989	0.00254895
	140184	0.00254232
	140380	0.00257944
	140576	0.00258265
	140771	0.00258742
	140966	0.00259992
	141163	0.00258902
	141360	0.00260899
	141558	0.00259932
	141756	0.00261292
	141955	0.00261867
	142151	0.00262334
	142348	0.0026138
	142544	0.00262411
	142739	0.00260435
	142937	0.00264887
	143134	0.00264563
	143331	0.0026451
	143529	0.00266008
	143726	0.00261963
	143923	0.00267121
	144121	0.00267775
	144317	0.00267149
	144515	0.00266185
	163661	0.00268847
	163858	0.00270786
	164055	0.00276277
	164250	0.00274805
	164447	0.00282549
	164644	0.00286062
	164840	0.00284707
	165037	0.00283088
	165233	0.00283554
	165430	0.00285758
	165628	0.00289035
	165826	0.00287515
	166022	0.00291037
	166219	0.00285848
	166418	0.00286547
	166617	0.00289468
	166814	0.00289614
	167011	0.00287554
	167209	0.00286678
	167404	0.0028924
	167601	0.00286374
	167797	0.00285765
	167993	0.00284244
	168190	0.00287081
	168387	0.0028724
	168584	0.00282948
	168780	0.00284804
	168977	0.0028247
	169173	0.00282649
	169371	0.00285698
	169569	0.00280765
	169765	0.00285437
	169962	0.00287207
	170158	0.00282646
	170356	0.00280988
	170553	0.00281797
	170751	0.0027935
	170948	0.00283825
	171144	0.00279346
	171341	0.00280585
	171538	0.00276261
	171734	0.00278956
	171930	0.00273585
	172128	0.00276124
	172325	0.00275405
	172520	0.0027605
	172718	0.00273925
	172917	0.0027634
	173114	0.00273701
	173312	0.0027335
	173508	0.00272942
	173705	0.00273688
	173901	0.00276771
	174098	0.00274203
	174296	0.00273454
	174494	0.002744
	174691	0.00274822
	174889	0.00270792
	175086	0.00273567
	175282	0.00276008
	175477	0.00271807
	175674	0.00276209
	175872	0.00275298
	176068	0.00277303
	176266	0.00278594
	176463	0.00277322
	176662	0.0027309
	176860	0.00277593
	177058	0.00276677
	177256	0.00280586
	177452	0.00280814
	177653	0.00278858
	177850	0.00281647
	178048	0.00279098
	178247	0.00284511
	178443	0.00282359
	178641	0.00284328
	178838	0.00284642
	179037	0.00285871
	179234	0.00286266
	179433	0.00287024
	179631	0.00287591
	179827	0.00283998
	180025	0.00288496
	180222	0.00287846
	180420	0.00295635
	180617	0.00290903
	180814	0.00292865
	181012	0.00293166
	181210	0.00291403
	181408	0.00294566
	181607	0.00293291
	181804	0.00292915
	182002	0.00294461
	182200	0.00295743
	182398	0.00294445
	182596	0.00296717
	182793	0.0029428
	182991	0.00296816
	183188	0.0029505
	183385	0.00298587
	183584	0.00299093
	183780	0.00301862
	183978	0.00301767
	184177	0.00301327
	184376	0.00302295
	184575	0.00303886
	184775	0.00309281
	184973	0.00306695
	185171	0.00309076
	185370	0.00308396
	185567	0.00309771
	185764	0.00310413
	185961	0.00313124
	186158	0.00313873
	186356	0.00312334
	186555	0.00314711
	186753	0.0032144
	186950	0.00314125
	187147	0.00316946
	187346	0.00318431
	187546	0.0031756
	187744	0.00319198
	187941	0.00320125
	188138	0.00322525
	188337	0.00320448
	188537	0.0032216
	188735	0.00321975
	188934	0.0032042
	189132	0.00324295
	189330	0.00320147
	189529	0.00323002
	189727	0.00321696
	189925	0.00324407
	190123	0.00322735
	190321	0.00323642
	190520	0.00322698
	190718	0.00324327
	190915	0.00321401
	191113	0.00324864
	191312	0.0032522
	191511	0.00322737
	191709	0.00320369
	191906	0.00323199
	192104	0.0032082
	192302	0.00320252
	192500	0.00320684
	192698	0.00321846
	192895	0.00320428
	193092	0.00321961
	193291	0.00322013
	193490	0.00320084
	193688	0.00321878
	193886	0.00323673
	194085	0.00322039
	194283	0.00323541
	194483	0.0032533
	194682	0.00320922
	194881	0.00322728
	195080	0.00325636
	195278	0.00326015
	195477	0.0032671
	195675	0.00323128
	195874	0.003231
	196073	0.00324525
	196270	0.00326298
	196469	0.00326107
	196669	0.0032404
	196868	0.00330988
	197066	0.0032747
	197263	0.00328735
	197461	0.00329494
	197658	0.00329335
	197857	0.00330723
	198055	0.00332966
	198254	0.00332946
	198454	0.00329268
	198652	0.00331328
	198851	0.00328556
	199049	0.00331412
	199247	0.00331579
	199444	0.00330402
	199642	0.00327899
	199841	0.00329213
	200038	0.00330178
	200236	0.0033195
	200434	0.00328318
	200633	0.00329177
	200831	0.00329326
	201029	0.00330301
	201228	0.00330722
	201427	0.00330329
	201626	0.00330081
	201825	0.0033062
	202023	0.00328285
	202220	0.00331305
	202419	0.00333871
	202617	0.00333451
	202815	0.00330024
	203015	0.0033465
	203215	0.00330098
	203412	0.00332863
	203610	0.0033619
	203808	0.00336911
	204007	0.00338272
	204205	0.00337707
	204404	0.00336355
	204603	0.00337095
	204802	0.00340143
	205001	0.00339207
	205199	0.00337689
	205396	0.00341521
	205595	0.00340196
	205793	0.00343459
	205993	0.00345022
	206192	0.0034329
	206391	0.0034534
	206591	0.00343838
	206789	0.00342471
	206987	0.00347416
	207185	0.00346641
	207384	0.00344108
	207582	0.00346753
	207780	0.003473
	207977	0.00346536
	208176	0.00345033
	208375	0.00344591
	208575	0.00345224
	208774	0.00348857
	208972	0.00346625
	209170	0.00348208
	209369	0.00348676
	209568	0.00349947
	209768	0.00350331
	209966	0.00351043
	210165	0.00351209
	210364	0.00351342
	210563	0.00348919
	210761	0.0035035
	210959	0.00351431
	211158	0.00351998
	211357	0.00355114
	211555	0.00354419
	211753	0.00356461
	211952	0.00355827
	212150	0.00360401
	212349	0.00363479
	212548	0.00358748
	212747	0.00360221
	212947	0.00366534
	213146	0.00364169
	213345	0.00364982
	213544	0.00362564
	213741	0.00367462
	213939	0.00368196
	214138	0.00371076
	214337	0.00367499
	214536	0.00374733
	214735	0.0037035
	214934	0.00371422
	215135	0.00368414
	215334	0.00371146
	215531	0.00370909
	215731	0.00372529
	215930	0.00376422
	216131	0.0037357
	216330	0.00373861
	216529	0.00375731
	216727	0.00376025
	216926	0.00374303
	217124	0.00377324
	217321	0.00376145
	217522	0.00373968
	217720	0.00380082
	217920	0.00379859
	218121	0.00377871
	218320	0.00379791
	218517	0.00382716
	218717	0.00379338
	218916	0.00385197
	219116	0.00381111
	219314	0.00388845
	219514	0.00389484
	219712	0.0038732
	219912	0.00387443
	220110	0.0038989
	220308	0.00389849
	220508	0.0039123
	220708	0.00387957
	220906	0.00393693
	221105	0.00392829
	221305	0.00394201
	221505	0.00395507
	221704	0.0039645
	221902	0.00397471
	222101	0.00399166
	222299	0.00402523
	222498	0.00405885
	222696	0.00399651
	222894	0.0040384
	223090	0.00404641
	223289	0.0040482
	223488	0.00399224
	223689	0.00406712
	223888	0.0040569
	224089	0.00408544
	224288	0.00405989
	224487	0.0040855
	224686	0.0040732
	224884	0.00405727
	225084	0.00408508
	225283	0.00413287
	225482	0.00409225
	225682	0.00409406
	225881	0.00412429
	226080	0.00412589
	226280	0.00413167
	226479	0.00413406
	226679	0.00413585
	226879	0.0041416
	227078	0.00413657
	227277	0.00415875
	227477	0.00415632
	227676	0.00419998
	227876	0.00420346
	228074	0.00422297
	228272	0.00420505
	228471	0.00421816
	228670	0.00426174
	228868	0.00424507
	229068	0.00427142
	229265	0.00425846
	229464	0.00426443
	229661	0.00431092
	229860	0.00433093
	230060	0.00429928
	230260	0.00429656
	230459	0.00427962
	230659	0.00427247
	230859	0.00425426
	231060	0.00427608
	231258	0.00429733
	231458	0.00425431
	231655	0.00425068
	231854	0.00427226
	232054	0.00426844
	232254	0.00426944
	232451	0.00430014
	232652	0.00427733
	232852	0.00429361
	233052	0.00433297
	233252	0.00430905
	233453	0.00429407
	233651	0.00430658
	233850	0.00427309
	234051	0.00430174
	234251	0.00433793
	234451	0.00433317
	234650	0.00430183
	234849	0.00432519
	235047	0.00431714
	235246	0.00435927
	235446	0.00434094
	235646	0.00431301
	235846	0.00428766
	236045	0.00432548
	236244	0.00433785
	236445	0.0042983
	236645	0.00432471
	236845	0.00434044
	237043	0.00431818
	237243	0.004289
	237441	0.0042635
	237641	0.00426399
	237840	0.00431141
	238039	0.00426823
	238239	0.00423973
	238438	0.0042072
	238639	0.0042365
	238840	0.00423102
	239038	0.00422098
	239238	0.00421035
	239438	0.00419645
	239638	0.00424508
	239837	0.00421579
	240037	0.00421072
	240236	0.00422718
	240435	0.00418399
	240635	0.0041847
	240833	0.00418894
	241031	0.00416334
	241231	0.00420109
	241430	0.00416344
	241630	0.0041235
	241830	0.0041185
	242030	0.00413894
	242231	0.00409931
	242431	0.00409497
	242631	0.00410672
	242831	0.00406902
	243032	0.00405609
	243232	0.00401452
	243431	0.00405612
	243631	0.00405495
	243831	0.00400459
	244032	0.00403916
	244231	0.00402273
	244432	0.00399186
	244630	0.00398494
	244830	0.00401636
	245033	0.00397238
	245235	0.00397603
	245433	0.0039646
	245632	0.00394579
	245830	0.00394045
	246029	0.00390483
	246229	0.00391506
	246428	0.00391715
	246626	0.00390774
	246827	0.00388694
	247027	0.00387072
	247227	0.00387722
	247427	0.00389473
	247626	0.00386556
	247825	0.00387783
	248025	0.00379682
	248224	0.00382303
	248423	0.00380207
	248620	0.00380406
	248817	0.00382428
	249015	0.00377703
	249215	0.00381117
	249413	0.00377586
	249612	0.00379527
	249811	0.00378297
	250009	0.0037795
	250206	0.00373813
	250404	0.00375056
	250603	0.00369996
	250800	0.0036764
	250999	0.00368807
	251198	0.00366106
	251398	0.00365891
	251597	0.00366275
	251796	0.00366453
	251997	0.00364193
	252195	0.00364852
	252394	0.00367047
	252592	0.00364833
	252789	0.00363038
	252989	0.00357821
	253187	0.00364462
	253386	0.00363515
	253585	0.00364718
	253784	0.00360929
	253981	0.00362167
	254179	0.00366795
	254378	0.00362899
	254578	0.00362835
	254777	0.0036326
	254975	0.00367934
	255173	0.00366943
	255372	0.00370441
	255571	0.00365859
	255769	0.00364301
	255969	0.00362699
	256168	0.00367749
	256365	0.00367075
	256565	0.00367628
	256764	0.0036336
	256963	0.00364653
	257162	0.00364116
	257361	0.00362753
	257559	0.00358977
	257757	0.00359936
	257956	0.00357036
	258153	0.00356624
	258351	0.00359018
	258551	0.00358517
	258749	0.0035819
	258947	0.00356097
	259146	0.00354346
	259347	0.00352705
	259546	0.00355961
	259744	0.00355004
	259943	0.00353502
	260140	0.00348568
	260338	0.00348173
	260537	0.00352266
	260737	0.00347867
	260937	0.00351752
	261135	0.00351125
	261333	0.00350577
	261532	0.00353876
	261731	0.00352318
	261931	0.00354552
	262129	0.00350367
	262327	0.00354743
	262526	0.00352588
	262724	0.00355898
	262924	0.00358278
	263123	0.00360683
	263322	0.00359544
	263521	0.00359729
	263720	0.00359239
	263919	0.00355184
	264120	0.00359949
	264319	0.00358336
	264518	0.00355153
	264716	0.00357076
	264913	0.00361077
	265112	0.00358884
	265309	0.00355168
	265507	0.00356742
	265704	0.00355827
	265902	0.00359036
	266099	0.003562
	266298	0.00358375
	266497	0.00358444
	266695	0.0035885
	266892	0.00355786
	267091	0.00354402
	267290	0.00358527
	267489	0.00356242
	267687	0.00353629
	267886	0.00359328
	268086	0.00356935
	268286	0.00353806
	268485	0.00356564
	268685	0.00356301
	268884	0.00351117
	269082	0.00349021
	269282	0.00353598
	269481	0.0034712
	269680	0.00349712
	269879	0.0035299
	270078	0.00348737
	270278	0.0034812
	270477	0.00348826
	270677	0.00350745
	270876	0.00351467
	271074	0.00352422
	271273	0.00351591
	271471	0.00354876
	271670	0.00354994
	271868	0.00355968
	272068	0.00352335
	272267	0.00352812
	272466	0.00347351
	272665	0.00355161
	272863	0.00349452
	273062	0.00350861
	273263	0.00354614
	273463	0.00353108
	273662	0.00354019
	273861	0.00353004
	274059	0.00359309
	274258	0.00353306
	274457	0.00361396
	274657	0.00360761
	274856	0.00361577
	275054	0.00358791
	275254	0.00363733
	275453	0.00362115
	275653	0.00361951
	275851	0.00364998
	276050	0.00364015
	276252	0.0036349
	276452	0.00360427
	276651	0.00360904
	276850	0.00359769
	277049	0.00360282
	277247	0.00357425
	277447	0.00359777
	277647	0.00366547
	277848	0.00357691
	278048	0.00357419
	278249	0.00358809
	278448	0.00361186
	278648	0.00357023
	278847	0.00357311
	279046	0.00357395
	279246	0.00358581
	279445	0.00357222
	279644	0.00357774
	279843	0.00361061
	280042	0.00364042
	280242	0.00362532
	280439	0.00362919
	280640	0.00365073
	280839	0.0036468
	281039	0.00364495
	281238	0.00361819
	281437	0.00363805
	281636	0.00360174
	281835	0.00366457
	282035	0.00359721
	282233	0.00362401
	282433	0.00361477
	282633	0.00366081
	282833	0.00365713
	283031	0.00366223
	283229	0.00368657
	283430	0.0036616
	283631	0.00364316
	283831	0.00367167
	284031	0.0037038
	284231	0.00370721
	284431	0.00370103
	284630	0.00373083
	284829	0.00377124
	285029	0.00372173
	285229	0.00377096
	285428	0.00375777
	285628	0.00380719
	285829	0.00376916
	286027	0.00378319
	286226	0.00377854
	286425	0.00378082
	286624	0.00382898
	286826	0.00382552
	287025	0.00385292
	287225	0.00381196
	287425	0.00387435
	287625	0.00382702
	287824	0.00383281
	288024	0.00383866
	288225	0.00384319
	288423	0.00386456
	288623	0.00386078
	288822	0.00389661
	289022	0.00392052
	289222	0.00392265
	289422	0.00390208
	289622	0.00391228
	289821	0.00389764
	290021	0.00391361
	290221	0.00392571
	354549	0.00338894
	354749	0.00338832
	354949	0.00338796
	355147	0.00336477
	355347	0.00334373
	355547	0.00336494
	355747	0.00335255
	355947	0.00335323
	356147	0.0033826
	356347	0.00337626
	356547	0.00337918
	356748	0.00336045
	356948	0.00338056
	357149	0.00337176
	357351	0.00338098
	357552	0.00340867
	357753	0.00339609
	357952	0.00340702
	358154	0.0034109
	358354	0.00344629
	358554	0.0034129
	358753	0.00344394
	358954	0.00343173
	359154	0.00343662
	359355	0.00345541
	359557	0.00346827
	359758	0.00346884
	359959	0.00348408
	360160	0.0034759
	360361	0.00349944
	360561	0.00351259
	360761	0.0035181
	360962	0.00351473
	361162	0.00353276
	361362	0.00356701
	361562	0.00358301
	361763	0.00355327
	361962	0.00358955
	362162	0.00358821
	362363	0.00360844
	362563	0.00362575
	362763	0.00361923
	362964	0.0036328
	363165	0.00365511
	363364	0.00366566
	363563	0.00366091
	363763	0.00368684
	363965	0.00371282
	364165	0.00369851
	364366	0.00374282
	364566	0.00375314
	364766	0.00377148
	364966	0.00377837
	365166	0.00380647
	365367	0.00379933
	365568	0.00380309
	365769	0.00382244
	365970	0.00380919
	366170	0.00385418
	366369	0.00385268
	366569	0.00384278
	366769	0.00384308
	366969	0.0038542
	367170	0.00387588
	367370	0.00391034
	367571	0.00392225
	367772	0.00391927
	367973	0.00394945
	368175	0.00391034
	368375	0.00388012
	368575	0.00389864
	368776	0.00394699
	368977	0.00392645
	369179	0.00395423
	369380	0.00394844
	369579	0.00396967
	369779	0.0039955
	369981	0.00399039
	370183	0.00399014
	370383	0.00399041
	370585	0.00398794
	370785	0.00396574
	370986	0.00399372
	371186	0.00403339
	371387	0.00402801
	371589	0.00406343
	371789	0.00405178
	371989	0.00405556
	372190	0.00406186
	372392	0.00403362
	372593	0.00408304
	372795	0.0040917
	372996	0.00407873
	373197	0.00407077
	373399	0.00405219
	373600	0.00408363
	373801	0.00408544
	374002	0.00412265
	374203	0.00410877
	374404	0.00415237
	374604	0.00412536
	374806	0.00415426
	375006	0.00417227
	375207	0.0042052
	375409	0.00421445
	375611	0.00420439
	375813	0.00421551
	376015	0.00425604
	376217	0.00424657
	376418	0.00426324
	376620	0.00427571
	376821	0.00427189
	377021	0.00425536
	377222	0.00428139
	377422	0.00427415
	377623	0.00429213
	377824	0.00430282
	378026	0.00432282
	378226	0.00428282
	378427	0.00427832
	378628	0.00427799
	378831	0.0042992
	379032	0.00429859
	379233	0.00431943
	379434	0.00431968
	379637	0.00433914
	379839	0.00436409
	380041	0.00433951
	380243	0.00432357
	380444	0.00431803
	380645	0.00433513
	380846	0.0043065
	381047	0.00431865
	381249	0.00435356
	381451	0.0043357
	381651	0.00435393
	381853	0.00434066
	382054	0.00436064
	382255	0.00441371
	382457	0.0044006
	382660	0.00435353
	382861	0.00434818
	383063	0.00440753
	383264	0.00438746
	383465	0.004374
	383666	0.00441415
	383867	0.00438114
	384068	0.00441236
	384268	0.00440181
	384469	0.00439567
	384671	0.00441961
	384874	0.00443754
	385075	0.00442368
	385276	0.00447297
	385478	0.00446725
	385679	0.00445677
	385882	0.00446205
	386084	0.00445452
	386286	0.00445389
	386488	0.00446234
	386689	0.00449113
	386890	0.00450502
	387091	0.00447087
	387293	0.00453334
	387494	0.00449564
	387696	0.00454599
	387898	0.00458431
	388101	0.0045762
	388303	0.00453246
	388503	0.00456374
	388705	0.00457519
	388906	0.0045855
	389107	0.00461733
	389309	0.00462385
	389510	0.00459248
	389711	0.00462382
	389913	0.00460942
	390114	0.00456848
	390316	0.0046491
	390518	0.00461579
	390718	0.00462466
	390920	0.00458493
	391122	0.00460357
	391325	0.00462493
	391525	0.00464131
	391726	0.00464919
	391927	0.00467613
	392129	0.00470154
	392330	0.00465766
	392531	0.00466791
	392733	0.00466022
	392937	0.00467177
	393139	0.00468527
	393342	0.00468922
	393544	0.00472783
	393745	0.00471435
	393947	0.00473059
	394149	0.00474315
	394349	0.00475264
	394552	0.00474394
	394755	0.00478834
	394956	0.00477324
	395156	0.00475232
	395358	0.00478232
	395560	0.00477941
	395762	0.00478701
	395964	0.00477152
	396167	0.00482032
	396369	0.00477693
	396571	0.00479332
	396772	0.00478619
	396973	0.00483301
	397175	0.00484494
	397377	0.00483641
	397579	0.00486724
	397781	0.00488982
	397983	0.00488205
	398186	0.00494565
	398388	0.00495495
	398589	0.00492254
	398791	0.00494885
	398993	0.00498241
	399195	0.00502026
	399396	0.0050136
	399597	0.00505802
	399799	0.00504548
	400002	0.00512817
	400204	0.00513024
	400406	0.00511688
	400608	0.00510649
	400810	0.00512789
	401011	0.00511181
	401213	0.00513942
	401415	0.0051409
	401618	0.00514006
	401819	0.00518793
	402021	0.00522117
	402224	0.00520394
	402426	0.00524714
	402627	0.0052468
	402829	0.00525352
	403031	0.0052503
	403233	0.00525994
	403434	0.00527715
	403636	0.00532165
	403838	0.00529326
	404040	0.00531444
	404242	0.00538432
	404445	0.00535794
	404649	0.00539534
	404851	0.00539192
	405053	0.00545729
	405255	0.00548824
	405456	0.00548053
	405657	0.00549888
	405860	0.00545502
	406062	0.0054765
	406264	0.00551465
	406467	0.00551479
	406669	0.00554559
	406872	0.00559783
	407075	0.00562559
	407276	0.00556908
	407479	0.00558592
	407682	0.00561025
	407885	0.00560885
	408088	0.00567869
	408290	0.00564687
	408492	0.0056819
	408693	0.0056932
	408896	0.00572995
	409097	0.00572491
	409300	0.00574578
	409503	0.00577505
	409706	0.00580457
	409910	0.00582706
	410111	0.00587473
	410312	0.00588929
	410515	0.00591358
	410718	0.00595459
	410921	0.00594628
	411122	0.00595752
	411325	0.00596626
	411528	0.00602417
	411730	0.00600474
	411933	0.00601013
	412135	0.00601092
	412339	0.00606843
	412541	0.00606264
	412743	0.0060718
	412946	0.00604985
	413149	0.00605819
	413353	0.00606355
	413556	0.00611711
	413758	0.00612829
	413960	0.00611573
	414161	0.00615834
	414363	0.00612105
	414565	0.0061926
	414767	0.00616159
	414968	0.00620863
	415171	0.00620936
	415372	0.00624463
	415575	0.00621055
	415778	0.00629261
	415981	0.00626257
	416184	0.00626592
	416386	0.00630467
	416589	0.00628104
	416791	0.00630484
	416994	0.0063365
	417197	0.00637644
	417399	0.00633874
	417602	0.00639937
	417805	0.00644587
	418007	0.00637897
	418210	0.00638846
	418413	0.00640549
	418616	0.00642887
	418819	0.00646621
	419022	0.00643866
	419225	0.00647243
	419428	0.00646836
	419630	0.00647202
	419832	0.00652928
	420035	0.00647507
	420237	0.00652929
	420439	0.00655375
	420641	0.00659611
	420842	0.00661322
	421045	0.0066058
	421246	0.00667978
	421447	0.00663324
	421648	0.00666542
	421851	0.00672133
	422054	0.00671022
	422257	0.00673834
	422460	0.00677294
	422664	0.00677697
	422867	0.00675499
	423070	0.00683392
	423272	0.0068215
	423475	0.00690952
	423677	0.00682734
	423879	0.00686989
	424082	0.00693318
	424284	0.00692161
	424486	0.0069339
	424688	0.00699156
	424892	0.00692399
	425095	0.00700835
	425299	0.00699016
	425502	0.00700165
	425703	0.00697358
	425906	0.00697714
	426109	0.00698165
	426313	0.00694209
	426516	0.00704378
	426719	0.00700608
	426920	0.00703425
	427122	0.00707791
	427325	0.00705838
	427527	0.00707886
	427730	0.00700747
	427933	0.00701781
	428136	0.0070746
	428339	0.00703041
	428542	0.00704552
	428744	0.0070351
	428948	0.00707297
	429150	0.00709083
	429352	0.00707001
	429554	0.00707641
	429756	0.00704646
	429958	0.00710658
	430160	0.00707783
	430363	0.0070854
	430566	0.00706975
	430769	0.00706657
	430972	0.00710183
	431175	0.0070751
	431378	0.00703393
	431581	0.00707141
	431785	0.00703045
	431987	0.00701971
	432190	0.00703427
	432392	0.00711868
	432595	0.00710246
	432798	0.00713535
	432999	0.00716622
	433201	0.00712945
	433403	0.00713355
	433606	0.00717097
	433808	0.00713217
	434011	0.00716731
	434214	0.00715759
	434418	0.00714918
	434621	0.00720616
	434824	0.00719117
	435026	0.00717293
	435230	0.00720125
	435434	0.00719292
	435636	0.00723233
	435839	0.00715745
	436042	0.00724045
	436247	0.00724958
	436449	0.00725162
	436653	0.00722508
	436855	0.00719353
	437057	0.00720139
	437262	0.00722673
	437465	0.0072096
	437667	0.00717627
	437870	0.00724268
	438073	0.00719299
	438275	0.00724221
	438478	0.00718223
	438680	0.0072486
	438882	0.00723106
	439085	0.00723425
	439288	0.0072278
	439491	0.00722757
	439694	0.00728397
	439898	0.00722652
	440101	0.00724724
	440303	0.00723986
	440506	0.00727928
	440709	0.00730174
	440910	0.00729235
	441112	0.00734532
	441315	0.00731584
	441520	0.00731373
	441724	0.00732075
	441927	0.0073243
	442131	0.00729066
	442334	0.00732583
	442535	0.00726934
	442737	0.00732595
	442941	0.00733648
	443144	0.00732772
	443347	0.00738089
	443550	0.00738994
	443754	0.00742945
	443958	0.00741077
	444163	0.00745173
	444366	0.0074514
	444569	0.0074696
	444772	0.00748551
	444975	0.00749068
	445177	0.007495
	445381	0.00749631
	445583	0.00751996
	445787	0.0075289
	445990	0.00756163
	446193	0.00753131
	446395	0.00751397
	446599	0.00754855
	446803	0.00753735
	447005	0.00755257
	447209	0.0075572
	447412	0.00759594
	447614	0.00755477
	447818	0.00758809
	448021	0.00756945
	448224	0.00756914
	448428	0.00759578
	448632	0.00755232
	448834	0.0076045
	449038	0.00753211
	449242	0.0075729
	449446	0.00753727
	449649	0.00756446
	449852	0.00756206
	450055	0.00755965
	450258	0.00753183
	450461	0.00753195
	450663	0.00755918
	450865	0.00752029
	451069	0.00757155
	451272	0.0075438
	451475	0.00755428
	451678	0.0075117
	451883	0.00755257
	452087	0.00750809
	452290	0.00753996
	452493	0.0075329
	452696	0.00751381
	452899	0.00752475
	453102	0.00746275
	453306	0.00746501
	453510	0.00742213
	453714	0.00751003
	453916	0.00752846
	454120	0.00751851
	454324	0.00750036
	454528	0.00749261
	454731	0.00747625
	454933	0.00748074
	455137	0.00749654
	455341	0.00750953
	455545	0.00752795
	455748	0.0075304
	455952	0.00749936
	456156	0.00747526
	456360	0.00754295
	456563	0.00750565
	456768	0.00751771
	456971	0.00747433
	457175	0.00751706
	457377	0.00754127
	457580	0.00753529
	457783	0.0074947
	457985	0.00750193
	458189	0.00749567
	458392	0.00746409
	458595	0.00747645
	458797	0.00749401
	459000	0.00743935
	459203	0.00745031
	459406	0.00742457
	459609	0.00747605
	459812	0.00743331
	460015	0.00741461
	460220	0.00740652
	460424	0.00739477
	460628	0.00742594
	460833	0.00738799
	461038	0.00736462
	461242	0.00739778
	461447	0.00742238
	461651	0.00736837
	461854	0.00735028
	462057	0.00734289
	462262	0.00733714
	462465	0.00736145
	462669	0.00735151
	462873	0.00733383
	463078	0.00729133
	463282	0.00736268
	463486	0.00736152
	463689	0.00734534
	463892	0.00735265
	464095	0.00733848
	464299	0.00734756
	464502	0.00728235
	464705	0.00734207
	464910	0.00730557
	465114	0.00726971
	465317	0.00729678
	465520	0.00726778
	465724	0.00724586
	465927	0.00722681
	466132	0.00721983
	466337	0.0071892
	466541	0.00715167
	466745	0.00715408
	466947	0.0071337
	467151	0.00714127
	467354	0.00717696
	467559	0.00713497
	467763	0.00710582
	467966	0.00707307
	468171	0.00710395
	468374	0.00708679
	468579	0.00700716
	468781	0.00699546
	468985	0.00704045
	469190	0.00701525
	469395	0.00700997
	469597	0.00699528
	469801	0.00698565
	470004	0.00700205
	470207	0.00699504
	470411	0.00695462
	470616	0.00694946
	470822	0.0069553
	471026	0.00694657
	471231	0.00694851
	471435	0.00691191
	471639	0.0069073
	471842	0.00693914
	472046	0.00690725
	472250	0.00693801
	472454	0.00690254
	472659	0.00688702
	472862	0.00691929
	473066	0.00686472
	473270	0.00686756
	473473	0.0068625
	473678	0.00687047
	473883	0.00684197
	474087	0.00684626
	474291	0.00683498
	474495	0.00680723
	474698	0.00679388
	474902	0.00682731
	475106	0.00677307
	603195	0.00406499
	603394	0.00412174
	603594	0.00411149
	603794	0.0040853
	603993	0.00410106
	604190	0.00408878
	604390	0.00412062
	604589	0.00411494
	604789	0.00413527
	604988	0.00412664
	605189	0.00416752
	605389	0.00414855
	605588	0.00416594
	605787	0.00417716
	605987	0.00420557
	606187	0.00419972
	606387	0.00420397
	606588	0.00422467
	606788	0.00421809
	606986	0.00423499
	607185	0.00424184
	607384	0.00424644
	607584	0.00432229
	607783	0.00430515
	607982	0.00431609
	608182	0.00428549
	608380	0.00429321
	608579	0.00428156
	608778	0.00426965
	608978	0.00430878
	609179	0.00429938
	609378	0.00428422
	609577	0.00429495
	609775	0.00430932
	609974	0.00430735
	610174	0.00429559
	610373	0.00431612
	610572	0.00432819
	610771	0.00432088
	610969	0.00432977
	611171	0.00427768
	611369	0.00429953
	611570	0.00425457
	611770	0.00427599
	611969	0.00428923
	612169	0.00431516
	612370	0.00426399
	612570	0.00429056
	612770	0.00429284
	612971	0.00431071
	613171	0.00429586
	613372	0.00430113
	613572	0.00430247
	613773	0.00434114
	613972	0.00429614
	614172	0.00430833
	614373	0.00431766
	614574	0.00430108
	614773	0.00430617
	614972	0.00431969
	615171	0.00428892
	615371	0.00431154
	615571	0.00431659
	615771	0.00427504
	615969	0.00423414
	616167	0.00428049
	616366	0.004223
	616568	0.00426291
	616767	0.00419283
	616966	0.00425329
	617164	0.00423908
	617364	0.00422945
	617562	0.00421508
	617761	0.00420412
	617960	0.00421818
	618158	0.00421731
	618357	0.00422508
	618556	0.00425988
	618755	0.00416201
	618955	0.00420932
	619155	0.00420452
	619354	0.00420438
	619553	0.00417166
	619752	0.00420827
	619949	0.00414519
	620148	0.00419296
	620347	0.00417193
	620546	0.00418253
	620745	0.00415032
	620943	0.00419399
	621142	0.00422503
	621341	0.00423563
	621539	0.00426358
	621739	0.00423902
	621938	0.00425757
	622136	0.00426069
	622336	0.00427629
	622536	0.00429939
	622735	0.0042529
	622934	0.00424272
	623134	0.00431995
	623334	0.00432259
	623532	0.00433176
	623730	0.00436493
	623930	0.00433414
	624129	0.00442065
	624328	0.00438649
	624526	0.00440764
	624725	0.00439523
	624924	0.00439936
	625123	0.00438542
	625322	0.00438828
	625520	0.00434755
	625719	0.00437386
	625920	0.00436317
	626119	0.00437522
	626320	0.00434069
	626520	0.0043966
	626719	0.00437934
	626919	0.00441472
	627119	0.00441972
	627319	0.00444833
	627520	0.00445835
	627721	0.00447442
	627922	0.00448045
	628122	0.0044894
	628323	0.00447725
	628524	0.00449075
	628724	0.00447668
	628925	0.00448422
	629125	0.00446875
	629326	0.00447587
	629527	0.00446976
	629728	0.00451427
	629929	0.00443819
	630130	0.00450908
	630330	0.00448
	630532	0.00447571
	630732	0.00445416
	630933	0.0044662
	631135	0.00444348
	631336	0.00444179
	631537	0.00442888
	631737	0.00444811
	631937	0.00441296
	632138	0.00447261
	632338	0.00447955
	632539	0.0044617
	632739	0.00446085
	632941	0.00445797
	633141	0.00447909
	633343	0.00452569
	633543	0.00450258
	633743	0.00451039
	633944	0.00449454
	634145	0.00453517
	634346	0.00454083
	634549	0.0045386
	634750	0.00457605
	634951	0.00453682
	635151	0.00453084
	635352	0.00459461
	635553	0.0046021
	635755	0.00460316
	635956	0.00457941
	636155	0.00460131
	636356	0.00459406
[truncated: 4,219 more rows]

## Sheet: Fig S2
		Timestamp [seconds]:	Temperature [°C]:	Humidity [rel.%]:
		195	23.4	47.3656
		392	23.45	47.2432
		587	23.45	47.2168
		784	23.49	47.1368
		981	23.4984	47.1284
		1177	23.5308	47.024
		1372	23.54	46.9864
		1569	23.5412	46.9708
		1765	23.57	46.918
		1963	23.6	46.8644
		2160	23.6016	46.8432
		2356	23.62	46.8108
		2552	23.67	46.7116
		2747	23.6992	46.6256
		2944	23.7	46.61
		3140	23.71	46.6024
		3334	23.6984	46.6076
		3529	23.73	46.5536
		3726	23.7448	46.5248
		3921	23.7772	46.462
		4116	23.7796	46.462
		4312	23.78	46.4472
		4509	23.79	46.4136
		4705	23.79	46.3968
		4901	23.8164	46.3668
		5096	23.8	46.3916
		5292	23.8	46.3952
		5486	23.79	46.3792
		5682	23.822	46.33
		5876	23.85	46.2828
		6072	23.8584	46.2516
		6269	23.8828	46.2008
		6464	23.86	46.2416
		6660	23.88	46.21
		6856	23.88	46.2008
		7053	23.8916	46.1668
		7248	23.9	46.1348
		7443	23.88	46.174
		7640	23.97	46.0288
		7835	23.94	46.0528
		8031	23.92	46.0856
		8228	23.9292	46.0724
		8423	23.91	46.0968
		8621	23.92	46.0668
		8818	23.9228	46.0948
		9014	23.9492	46.0172
		9213	23.9068	46.0692
		9409	23.94	46.042
		9606	23.91	46.0616
		9802	23.94	46.0048
		9998	23.9432	46.02
		10193	23.9408	46.0236
		10388	23.9332	46.0248
		10582	23.95	46.0016
		10778	23.94	45.9936
		10975	23.92	46.0284
		11170	23.96	45.9596
		11366	23.9916	45.8856
		11561	23.98	45.9036
		11756	23.96	45.9472
		11952	23.97	45.906
		12147	23.95	45.9476
		12344	23.9716	45.9012
		12541	23.9744	45.8672
		12738	23.96	45.934
		12933	23.946	45.9352
		13128	23.9784	45.88
		13323	23.95	45.9304
		13519	23.97	45.8844
		13715	23.976	45.872
		13912	23.97	45.8868
		14108	23.9588	45.9112
		14304	23.962	45.8636
		14500	23.9776	45.8556
		14696	23.9704	45.862
		14891	23.9492	45.9068
		15087	23.9384	45.9232
		15284	23.9668	45.8588
		15479	23.9536	45.8676
		15674	23.9528	45.8676
		15870	23.9384	45.8812
		16067	23.9296	45.9168
		16265	23.96	45.8636
		16461	23.99	45.7836
		16658	23.952	45.85
		16855	23.9624	45.8392
		17052	23.99	45.7808
		17250	23.97	45.7848
		17446	23.96	45.8012
		17642	23.9392	45.8408
		17838	23.98	45.7824
		18036	23.9944	45.7212
		18232	23.96	45.7752
		18429	23.9924	45.714
		18625	24.01	45.6684
		18823	23.9812	45.718
		19019	23.99	45.68
		19217	24.01	45.6612
		19413	23.9936	45.6648
		19611	23.98	45.7
		19808	23.98	45.71
		20005	23.9828	45.6976
		20201	23.9948	45.652
		20395	23.97	45.69
		20591	23.98	45.6868
		20789	23.9728	45.6728
		20987	23.9868	45.6364
		21185	23.97	45.652
		21383	23.98	45.6684
		21579	23.98	45.6588
		21776	23.95	45.7016
		21972	23.9724	45.6464
		22170	23.97	45.6444
		22367	23.97	45.6276
		22564	23.96	45.6684
		22763	23.9316	45.7036
		22961	23.97	45.6368
		23157	24.0076	45.5356
		23356	23.972	45.6052
		23553	23.97	45.5972
		23749	23.97	45.6212
		23947	23.9616	45.6124
		24144	23.97	45.6084
		24342	23.9608	45.5936
		24538	23.98	45.5716
		24735	23.97	45.5876
		24934	23.96	45.5852
		25132	23.96	45.6168
		25330	23.98	45.5668
		25528	23.96	45.5816
		25726	23.96	45.5816
		25922	23.9568	45.574
		26118	23.95	45.5868
		26315	23.9692	45.5296
		26513	23.9696	45.5492
		26710	23.9792	45.4936
		26906	23.9852	45.5016
		27102	23.97	45.514
		27299	23.96	45.5416
		27498	23.95	45.538
		27695	23.9568	45.5168
		27892	23.97	45.4844
		28088	23.96	45.482
		28285	23.96	45.4884
		28483	23.96	45.4864
		28680	23.94	45.5004
		28878	23.9384	45.5084
		29076	23.946	45.4832
		29273	23.93	45.4976
		29470	23.9256	45.498
		29667	23.95	45.4532
		29864	23.92	45.4856
		30061	23.92	45.4788
		30257	23.9192	45.4848
		30455	23.9364	45.4756
		30655	23.9344	45.4616
		30851	23.9536	45.412
		31047	23.9688	45.3724
		31246	23.9652	45.3648
		31443	23.97	45.3584
		31641	23.9804	45.3028
		31839	23.95	45.3984
		32035	23.98	45.3368
		32232	23.9628	45.3548
		32428	23.9436	45.3912
		32625	23.92	45.43
		32823	23.9268	45.41
		33020	23.9516	45.372
		33218	23.91	45.4464
		33414	23.92	45.41
		33611	23.92	45.4
		33809	23.96	45.3396
		34006	23.91	45.398
		34204	23.94	45.388
		34401	23.96	45.34
		34597	23.94	45.37
		34795	23.9532	45.35
		34992	23.94	45.3532
		35189	23.96	45.3232
		35387	23.9576	45.3108
		35584	23.9484	45.3332
		35783	23.95	45.3248
		35980	23.97	45.2768
		36179	23.9252	45.3488
		36377	23.9204	45.3516
		36575	23.9528	45.3216
		36772	23.96	45.3132
		36970	23.95	45.3168
		37167	23.95	45.3268
		37365	23.9524	45.3252
		37565	23.91	45.3764
		37762	23.93	45.3512
		37960	23.93	45.3568
		38158	23.92	45.3568
		38354	23.93	45.3336
		38551	23.94	45.3232
		38749	23.92	45.3496
		38944	23.93	45.3204
		39142	23.9064	45.3784
		39340	23.92	45.3584
		39539	23.908	45.3716
		39736	23.94	45.318
		39934	23.9172	45.338
		40132	23.89	45.3908
		40331	23.96	45.268
		40527	23.9588	45.2648
		40724	23.95	45.2796
		40922	23.93	45.3076
		41120	23.91	45.3252
		41318	23.91	45.3216
		41517	23.9368	45.2932
		41717	23.93	45.2764
		41916	23.89	45.3516
		42115	23.9	45.3336
		42313	23.8964	45.352
		42511	23.94	45.2696
		42708	23.92	45.2844
		42906	23.9084	45.3156
		43103	23.9204	45.2812
		43302	23.954	45.2348
		43499	23.93	45.2452
		43697	23.9144	45.282
		43893	23.91	45.2816
		44092	23.91	45.2876
		44291	23.9016	45.3168
		44488	23.9	45.2948
		44685	23.9196	45.27
		44884	23.8828	45.318
		45081	23.8764	45.352
		45279	23.9192	45.2452
		45478	23.87	45.3616
		45675	23.8988	45.2996
		45876	23.878	45.3536
		46075	23.8756	45.336
		46272	23.87	45.318
		46470	23.88	45.3052
		46669	23.89	45.2852
		46868	23.89	45.3052
		47066	23.8816	45.2968
		47263	23.886	45.2884
		47461	23.88	45.3068
		47659	23.89	45.254
		47857	23.9064	45.2428
		48055	23.884	45.2732
		48254	23.87	45.2952
		48451	23.8768	45.2844
		48650	23.8784	45.27
		48848	23.928	45.1816
		49045	23.91	45.1864
		49243	23.8812	45.2432
		49444	23.88	45.254
		49641	23.89	45.2252
		49839	23.8968	45.1884
		50038	23.9132	45.1616
		50236	23.91	45.1724
		50432	23.88	45.2232
		50630	23.88	45.2052
		50828	23.8724	45.2584
		51025	23.89	45.2048
		51222	23.9	45.16
		51418	23.9048	45.1636
		51616	23.8712	45.2116
		51815	23.8532	45.2616
		52011	23.8724	45.2304
		52210	23.88	45.1632
		52408	23.89	45.1576
		52606	23.89	45.1804
		52806	23.8628	45.2056
		53003	23.898	45.1352
		53200	23.8724	45.1876
		53396	23.87	45.1788
		53595	23.8732	45.1848
		53794	23.8748	45.1816
		53992	23.874	45.1564
		54189	23.8748	45.1596
		54388	23.89	45.1088
		54587	23.88	45.1188
		54785	23.8672	45.1592
		82259	23.26	46.1892
		82453	23.2932	46.1356
		82647	23.33	46.0752
		82841	23.3716	45.9816
		83035	23.37	45.9704
		83230	23.3816	45.9308
		83424	23.42	45.878
		83618	23.44	45.8256
		83812	23.46	45.7784
		84006	23.49	45.7268
		84201	23.5056	45.6988
		84398	23.54	45.6184
		84592	23.59	45.5068
		84786	23.588	45.5156
		84982	23.6	45.4748
		85177	23.62	45.4316
		85372	23.62	45.4344
		85565	23.65	45.3764
		85760	23.71	45.2364
		85952	23.71	45.2484
		86146	23.7312	45.1844
		86339	23.72	45.2256
		86532	23.73	45.2044
		86727	23.77	45.1248
		86921	23.75	45.1544
		87114	23.78	45.1144
		87307	23.7624	45.1412
		87502	23.77	45.1396
		87698	23.7892	45.0872
		87893	23.78	45.1
		88088	23.8	45.066
		88282	23.8264	45.0448
		88477	23.85	44.9692
		88671	23.88	44.9176
		88865	23.89	44.8792
		89060	23.88	44.898
		89256	23.85	44.9684
		89449	23.89	44.8916
		89643	23.9	44.8744
		89838	23.91	44.8436
		90033	23.91	44.8256
		90228	23.91	44.8384
		90424	23.924	44.8292
		90618	23.9752	44.7268
		90813	23.9572	44.7668
		91006	23.96	44.7352
		91201	23.9672	44.7408
		91397	23.9904	44.6684
		91592	23.97	44.7444
		91787	23.97	44.7356
		91981	23.9824	44.7312
		92175	23.9948	44.682
		92369	23.976	44.7156
		92564	24	44.68
		92758	23.9628	44.7404
		92953	24	44.6748
		93150	23.98	44.6952
		93345	24.0164	44.6468
		93540	24.0092	44.6568
		93733	24.0168	44.638
		93926	23.99	44.7056
		94121	23.98	44.728
		94316	24.02	44.6548
		94510	24.0136	44.6632
		94705	24	44.6988
		94902	24.03	44.62
		95098	24.0128	44.6532
		95294	23.98	44.7496
		95490	23.9928	44.708
		95685	24.0152	44.6636
		95880	24.03	44.6468
		96077	24.0132	44.692
		96272	24.004	44.6788
		96468	23.98	44.7416
		96663	24.02	44.6608
		96858	23.98	44.736
		97053	24.01	44.6968
		97249	23.9904	44.7068
		97444	23.97	44.7604
		97640	23.9568	44.8048
		97837	24.0192	44.6684
		98033	24.028	44.674
		98227	24.04	44.636
		98422	24.0296	44.6572
		98617	23.98	44.7652
		98813	23.98	44.7608
		99008	23.9728	44.7756
		99203	23.9732	44.79
		99398	24.01	44.6968
		99594	23.98	44.786
		99790	23.9744	44.7708
		99986	23.97	44.7928
		100182	23.97	44.7812
		100377	23.9896	44.7564
		100573	24.01	44.7212
		100769	24.0036	44.706
		100965	23.984	44.778
		101159	23.99	44.7352
		101354	23.9708	44.8024
		101550	23.98	44.752
		101743	24.01	44.7056
		101941	23.98	44.762
		102136	23.994	44.7664
		102331	23.9968	44.7316
		102528	23.98	44.7644
		102726	23.9796	44.7836
		102923	23.9988	44.756
		103119	23.9748	44.7932
		103315	23.9808	44.7756
		103511	23.98	44.7496
		103707	23.96	44.812
		103902	23.98	44.7844
		104096	23.96	44.8224
		104291	23.9732	44.7952
		104486	24.03	44.6844
		104682	23.99	44.748
		104879	23.99	44.7412
		105074	23.97	44.8028
		105269	23.9624	44.82
		105464	23.99	44.7552
		105661	23.9644	44.794
		105858	23.97	44.8004
		106054	23.9788	44.804
		106249	23.97	44.8132
		106445	23.9572	44.8452
		106641	24.0096	44.7224
		106838	23.9828	44.776
		107034	23.97	44.8056
		107231	23.9756	44.816
		107427	23.9484	44.85
		107622	23.97	44.824
		107818	23.98	44.79
		108014	23.96	44.834
		108210	23.97	44.81
		108405	23.9912	44.7624
		108601	23.9652	44.8092
		108797	23.98	44.804
		108992	23.98	44.8048
		109187	24	44.7576
		109383	24.0152	44.7
		109580	23.9748	44.8012
		109776	23.95	44.848
		109972	23.95	44.8356
		110167	23.95	44.8488
		110362	23.9544	44.8372
		110558	23.952	44.8368
		110753	23.966	44.8208
		110948	23.9404	44.8576
		111142	23.96	44.8188
		111337	23.9764	44.812
		111535	23.97	44.8052
		111731	23.97	44.8064
		111927	23.9412	44.8308
		112123	23.97	44.8104
		112318	23.98	44.7612
		112514	23.95	44.838
		112710	23.9592	44.8112
		112905	23.942	44.8332
		113102	23.94	44.8464
		113299	23.9232	44.8796
		113494	23.96	44.7968
		113691	23.9496	44.8236
		113886	23.94	44.846
		114083	23.9244	44.8572
		114280	23.96	44.816
		114475	23.948	44.8164
		114670	23.9296	44.8432
		114867	23.9	44.8972
		115063	23.89	44.9128
		115259	23.9068	44.87
		115455	23.92	44.8328
		115650	23.95	44.7932
		115845	23.8812	44.898
		116041	23.938	44.8196
		116237	23.92	44.8284
		116434	23.95	44.77
		116631	23.9	44.8684
		116827	23.9132	44.8336
		117023	23.95	44.7668
		117219	23.9348	44.7896
		117414	23.9392	44.7544
		117609	23.88	44.8748
		117804	23.9	44.8564
		118001	23.9	44.8448
		118196	23.9156	44.8328
		118392	23.9	44.8396
		118587	23.89	44.8692
		118783	23.9168	44.7968
		118978	23.9212	44.7852
		119174	23.93	44.7728
		119369	23.894	44.8212
		119566	23.9	44.8168
		119762	23.9272	44.7836
		119958	23.9336	44.7328
		120154	23.9192	44.7676
		120349	23.8952	44.81
		120545	23.93	44.7528
		120741	23.9	44.7896
		120937	23.91	44.7804
		121134	23.9316	44.7272
		121332	23.94	44.7192
		121527	23.91	44.7352
		121722	23.8844	44.7836
		121918	23.9	44.768
		122115	23.95	44.6604
		122310	23.902	44.722
		122507	23.92	44.7088
		122703	23.8848	44.778
		122900	23.8908	44.7648
		123096	23.88	44.7828
		123292	23.88	44.7668
		123487	23.8716	44.8032
		123683	23.89	44.7304
		123879	23.88	44.7548
		124076	23.8816	44.7448
		124272	23.88	44.7364
		124469	23.88	44.748
		124667	23.88	44.7176
		124862	23.8556	44.7952
		125057	23.88	44.7216
		125253	23.8756	44.7292
		125449	23.86	44.7552
		125646	23.87	44.7188
		125841	23.84	44.768
		126037	23.8508	44.7276
		126234	23.8384	44.7732
		126431	23.84	44.762
		126628	23.8316	44.778
		126824	23.81	44.8176
		127021	23.83	44.7856
		127217	23.8068	44.8
		127412	23.8132	44.8232
		127609	23.8744	44.6512
		127806	23.8684	44.6668
		128002	23.86	44.6824
		128198	23.82	44.748
		128395	23.8156	44.7704
		128592	23.8616	44.6732
		128787	23.8424	44.6932
		128983	23.8396	44.7104
		129179	23.8528	44.6384
		129375	23.86	44.634
		129571	23.8392	44.6988
		129767	23.8868	44.5464
		129964	23.8344	44.66
		130160	23.82	44.6936
		130356	23.8524	44.6368
		130553	23.8684	44.5712
		130750	23.88	44.5636
		130947	23.84	44.5996
		131143	23.8472	44.624
		131341	23.85	44.5908
		131536	23.8368	44.6216
		131732	23.83	44.6096
		131927	23.87	44.5484
		132124	23.84	44.5836
		132321	23.83	44.5924
		132518	23.86	44.5404
		132715	23.84	44.5672
		132911	23.84	44.5668
		133109	23.82	44.616
		133306	23.82	44.5896
		133500	23.86	44.5084
		133699	23.83	44.5612
		133897	23.8124	44.6004
		134093	23.8404	44.5348
		134290	23.8472	44.5332
		134486	23.83	44.5548
		134683	23.82	44.5452
		134878	23.84	44.5044
		135073	23.8228	44.5304
		135268	23.8084	44.5512
		135466	23.8228	44.5172
		135662	23.82	44.5124
		135859	23.8612	44.4172
		136057	23.8352	44.4648
		136253	23.83	44.4756
		136448	23.8248	44.4816
		136646	23.84	44.4428
		136843	23.8496	44.4184
		137041	23.82	44.4412
		137236	23.8196	44.4736
		137432	23.82	44.4556
		137628	23.8016	44.5028
		137825	23.8372	44.4228
		138021	23.82	44.4344
		138216	23.81	44.4472
		138415	23.81	44.4264
		138611	23.83	44.4136
		138808	23.79	44.4768
		139004	23.8	44.4348
		139201	23.8216	44.402
		139399	23.79	44.464
		139597	23.82	44.3956
		139793	23.7908	44.4444
		139989	23.812	44.3932
		140184	23.81	44.3764
		140380	23.8152	44.3804
		140576	23.7784	44.4244
		140771	23.79	44.3932
		140966	23.8056	44.3728
		141163	23.8	44.3656
		141360	23.8112	44.32
		141558	23.79	44.362
		141756	23.8156	44.3344
		141955	23.82	44.3104
		142151	23.8156	44.304
		142348	23.8016	44.3184
		142544	23.8284	44.2612
		142739	23.8384	44.2264
		142937	23.86	44.2
		143134	23.81	44.276
		143331	23.85	44.1964
		143529	23.8168	44.2092
		143726	23.7876	44.2884
		143923	23.79	44.2764
		144121	23.8072	44.2508
		144317	23.7952	44.2528
		144515	23.82	44.204
		163661	23.44	44.4916
		163858	23.44	44.4852
		164055	23.4528	44.4668
		164250	23.488	44.4068
		164447	23.5	44.382
		164644	23.52	44.3516
		164840	23.53	44.3068
		165037	23.54	44.2632
		165233	23.58	44.1912
		165430	23.6	44.15
		165628	23.6328	44.0804
		165826	23.6668	43.982
		166022	23.664	43.98
		166219	23.68	43.9484
		166418	23.67	43.9372
		166617	23.7036	43.8664
		166814	23.7208	43.814
		167011	23.7548	43.764
		167209	23.79	43.6692
		167404	23.8	43.6596
		167601	23.8212	43.6104
		167797	23.83	43.5768
		167993	23.8456	43.5364
		168190	23.84	43.538
		168387	23.8676	43.4576
		168584	23.8532	43.4852
		168780	23.9028	43.3632
		168977	23.91	43.3532
		169173	23.9012	43.3432
		169371	23.9096	43.3388
		169569	23.93	43.3108
		169765	23.97	43.1968
		169962	23.954	43.2196
		170158	23.942	43.2364
		170356	23.97	43.1572
		170553	23.99	43.1264
		170751	23.98	43.136
		170948	24.0316	43.0156
		171144	24.0256	43.0444
		171341	24.0116	43.04
		171538	24.0156	43.0256
		171734	24.02	43.024
		171930	24.0228	42.9612
		172128	24.0332	42.9744
		172325	24.03	42.9532
		172520	24.03	42.942
		172718	24.07	42.8636
		172917	24.0516	42.8896
		173114	24.05	42.8996
		173312	24.05	42.8648
		173508	24.0624	42.8484
		173705	24.1	42.7568
		173901	24.09	42.7576
		174098	24.1068	42.7232
		174296	24.1292	42.6724
		174494	24.118	42.698
		174691	24.126	42.6524
		174889	24.11	42.6712
		175086	24.1	42.6888
		175282	24.14	42.6216
		175477	24.15	42.5756
		175674	24.14	42.5844
		175872	24.1312	42.5728
		176068	24.138	42.5856
		176266	24.14	42.5616
		176463	24.1236	42.5844
		176662	24.1656	42.4956
		176860	24.12	42.5764
		177058	24.12	42.556
		177256	24.13	42.5576
		177452	24.14	42.506
		177653	24.148	42.4812
		177850	24.16	42.4744
		178048	24.1416	42.468
		178247	24.17	42.4048
		178443	24.17	42.3888
		178641	24.15	42.4344
		178838	24.1464	42.43
		179037	24.16	42.4072
		179234	24.1584	42.3864
		179433	24.17	42.3416
		179631	24.18	42.3048
		179827	24.15	42.364
		180025	24.17	42.3332
		180222	24.1992	42.2696
		180420	24.17	42.292
		180617	24.1776	42.276
		180814	24.1504	42.31
		181012	24.17	42.2688
		181210	24.1584	42.2684
		181408	24.1812	42.2108
		181607	24.15	42.2768
		181804	24.2044	42.1772
		182002	24.18	42.1932
		182200	24.17	42.2084
		182398	24.16	42.2296
		182596	24.17	42.198
		182793	24.17	42.1652
		182991	24.18	42.1164
		183188	24.14	42.2184
		183385	24.1936	42.0816
		183584	24.2	42.0556
		183780	24.1712	42.1064
		183978	24.1932	42.07
		184177	24.154	42.1484
		184376	24.19	42.062
		184575	24.1572	42.1344
		184775	24.15	42.1284
		184973	24.13	42.1324
		185171	24.1	42.1804
		185370	24.14	42.1184
		185567	24.14	42.1004
		185764	24.1356	42.1264
		185961	24.13	42.1096
		186158	24.1556	42.0752
		186356	24.14	42.0756
		186555	24.1812	41.9848
		186753	24.15	42.0448
		186950	24.11	42.1132
		187147	24.1084	42.1308
		187346	24.126	42.0828
		187546	24.1416	42.0704
		187744	24.1	42.1456
		187941	24.1132	42.11
		188138	24.154	42.036
		188337	24.1084	42.0964
		188537	24.1188	42.0988
		188735	24.1216	42.0652
		188934	24.11	42.084
		189132	24.0568	42.168
		189330	24.05	42.1992
		189529	24.09	42.1484
		189727	24.07	42.1772
		189925	24.08	42.14
		190123	24.11	42.0812
		190321	24.0548	42.19
		190520	24.0808	42.15
		190718	24.062	42.17
		190915	24.0812	42.1372
		191113	24.0336	42.1976
		191312	24.064	42.1724
		191511	24.06	42.174
		191709	24.03	42.24
		191906	24.08	42.1468
		192104	24.0492	42.1728
		192302	24.04	42.2244
		192500	24.0192	42.2428
		192698	24.0284	42.2436
		192895	24.0172	42.2808
		193092	24.04	42.2084
		193291	24.01	42.268
		193490	24.02	42.2672
		193688	24.0452	42.2076
		193886	24.0264	42.268
		194085	24.0128	42.2572
		194283	24.01	42.298
		194483	24.036	42.2384
		194682	23.99	42.33
		194881	23.99	42.328
		195080	24.0048	42.3272
		195278	24.014	42.2944
		195477	24.0048	42.3172
		195675	24.02	42.2928
		195874	24	42.3332
		196073	24	42.3312
		196270	23.99	42.3452
		196469	24.01	42.3224
		196669	23.97	42.3732
		196868	24.0288	42.3
		197066	23.98	42.3616
		197263	23.98	42.3756
		197461	23.9952	42.3652
		197658	23.9284	42.4364
		197857	23.96	42.4236
		198055	23.9524	42.4272
		198254	23.94	42.4464
		198454	23.98	42.39
		198652	23.93	42.4636
		198851	23.97	42.4016
		199049	23.9596	42.4384
		199247	23.9376	42.4556
		199444	23.93	42.4852
		199642	23.94	42.4704
		199841	23.94	42.458
		200038	23.97	42.4104
		200236	23.95	42.4448
		200434	23.9092	42.4984
		200633	23.89	42.5584
		200831	23.9472	42.4584
		201029	23.92	42.4864
		201228	23.9492	42.4444
		201427	23.9468	42.4528
		201626	23.944	42.464
		201825	23.92	42.5104
		202023	23.9192	42.4876
		202220	23.922	42.4932
		202419	23.9392	42.4644
		202617	23.9016	42.552
		202815	23.94	42.456
		203015	23.94	42.4612
		203215	23.9228	42.4676
		203412	23.88	42.57
		203610	23.9144	42.5084
		203808	23.92	42.4956
		204007	23.8968	42.5412
		204205	23.9	42.552
		204404	23.91	42.512
		204603	23.91	42.4972
		204802	23.88	42.5328
		205001	23.8948	42.53
		205199	23.8776	42.5512
		205396	23.902	42.4884
		205595	23.8792	42.5384
		205793	23.87	42.5796
		205993	23.88	42.5428
		206192	23.86	42.578
		206391	23.85	42.596
		206591	23.86	42.5672
		206789	23.85	42.5748
		206987	23.868	42.5688
		207185	23.86	42.5892
		207384	23.86	42.5872
		207582	23.8384	42.6316
		207780	23.87	42.5648
		207977	23.87	42.5392
		208176	23.87	42.5312
		208375	23.9044	42.444
		208575	23.88	42.5168
		208774	23.85	42.5616
		208972	23.82	42.6396
		209170	23.85	42.5664
		209369	23.8464	42.5772
		209568	23.866	42.5304
		209768	23.85	42.5468
		209966	23.88	42.4948
		210165	23.87	42.49
		210364	23.8584	42.5256
		210563	23.85	42.5484
		210761	23.85	42.5456
		210959	23.8448	42.544
		211158	23.83	42.5756
		211357	23.85	42.5304
		211555	23.856	42.5144
		211753	23.8236	42.5536
		211952	23.82	42.598
		212150	23.82	42.5616
		212349	23.86	42.4768
		212548	23.83	42.5436
		212747	23.83	42.5304
		212947	23.81	42.558
		213146	23.83	42.5372
		213345	23.81	42.5768
		213544	23.7972	42.5792
		213741	23.7684	42.6172
		213939	23.786	42.5828
		214138	23.78	42.586
		214337	23.8	42.5572
		214536	23.81	42.5384
		214735	23.8316	42.4768
		214934	23.8	42.5296
		215135	23.77	42.5836
		215334	23.7868	42.53
		215531	23.82	42.4868
		215731	23.8236	42.4532
		215930	23.7956	42.5356
		216131	23.84	42.4152
		216330	23.8204	42.4308
		216529	23.8	42.4564
		216727	23.81	42.458
		216926	23.8368	42.4024
		217124	23.82	42.3796
		217321	23.82	42.4228
		217522	23.7856	42.458
		217720	23.8132	42.432
		217920	23.8084	42.4136
		218121	23.82	42.3852
		218320	23.8128	42.3564
		218517	23.8004	42.4
		218717	23.79	42.406
		218916	23.79	42.43
		219116	23.7924	42.3812
		219314	23.78	42.4084
		219514	23.7688	42.46
		219712	23.75	42.4644
		219912	23.77	42.404
		220110	23.7916	42.38
		220308	23.76	42.42
		220508	23.7604	42.4264
		220708	23.75	42.4092
		220906	23.76	42.3916
		221105	23.78	42.3796
		221305	23.78	42.3464
		221505	23.7624	42.3624
		221704	23.76	42.3624
		221902	23.7724	42.344
		222101	23.77	42.322
		222299	23.76	42.3544
		222498	23.772	42.3148
		222696	23.7556	42.3548
		222894	23.7952	42.2472
		223090	23.7592	42.3168
		223289	23.75	42.3096
		223488	23.79	42.2676
		223689	23.76	42.296
		223888	23.7516	42.304
		224089	23.76	42.2984
		224288	23.73	42.3008
		224487	23.7748	42.2632
		224686	23.73	42.3196
		224884	23.75	42.28
		225084	23.7324	42.2984
		225283	23.7628	42.2604
		225482	23.756	42.2336
		225682	23.7296	42.3008
		225881	23.7588	42.2296
		226080	23.73	42.2956
		226280	23.7248	42.274
		226479	23.74	42.2604
		226679	23.7428	42.2532
		226879	23.7248	42.2464
		227078	23.73	42.206
		227277	23.75	42.194
		227477	23.73	42.226
		227676	23.7284	42.2188
		227876	23.72	42.2324
		228074	23.7384	42.1796
		228272	23.75	42.178
		228471	23.7536	42.1256
		228670	23.75	42.1356
		228868	23.72	42.1716
		229068	23.71	42.1764
		229265	23.7348	42.1428
		229464	23.6988	42.2156
		229661	23.7064	42.196
		229860	23.7112	42.182
		230060	23.72	42.1384
		230260	23.7	42.1944
		230459	23.6864	42.1992
		230659	23.7	42.1844
		230859	23.7296	42.1132
		231060	23.7112	42.1204
		231258	23.74	42.068
		231458	23.76	42.0368
		231655	23.738	42.058
		231854	23.73	42.0628
		232054	23.7416	42.0632
		232254	23.74	42.046
		232451	23.7596	42.0296
		232652	23.7292	42.0588
		232852	23.7416	42.0072
		233052	23.7692	41.9708
		233252	23.74	42.0032
		233453	23.74	42.0064
		233651	23.76	41.9568
		233850	23.76	41.9608
		234051	23.78	41.9152
		234251	23.7528	41.9584
		234451	23.7796	41.93
		234650	23.7492	41.9716
		234849	23.76	41.9632
		235047	23.75	41.962
		235246	23.7652	41.94
		235446	23.724	41.9928
		235646	23.75	41.96
		235846	23.75	41.93
		236045	23.73	41.9732
		236244	23.74	41.968
		236445	23.77	41.9052
		236645	23.756	41.9348
		236845	23.79	41.874
		237043	23.74	41.9384
		237243	23.7664	41.9004
		237441	23.78	41.864
		237641	23.75	41.8976
		237840	23.7744	41.8812
		238039	23.77	41.8952
		238239	23.79	41.832
		238438	23.82	41.798
		238639	23.8	41.8004
		238840	23.8	41.822
		239038	23.7892	41.8268
		239238	23.768	41.902
		239438	23.7812	41.8484
		239638	23.78	41.8604
		239837	23.8068	41.8176
		240037	23.79	41.8364
		240236	23.8144	41.8024
		240435	23.85	41.73
		240635	23.84	41.7516
		240833	23.7804	41.85
		241031	23.8228	41.804
		241231	23.8104	41.8136
		241430	23.8288	41.7924
		241630	23.83	41.7796
		241830	23.8512	41.7372
		242030	23.84	41.7736
		242231	23.84	41.7792
		242431	23.9	41.672
		242631	23.8844	41.6796
		242831	23.8636	41.7264
		243032	23.87	41.7108
		243232	23.93	41.61
		243431	23.9416	41.6052
		243631	23.87	41.718
		243831	23.9	41.676
		244032	23.88	41.7024
		244231	23.8792	41.7164
		244432	23.91	41.6616
		244630	23.934	41.6256
		244830	23.9004	41.6648
		245033	23.9076	41.6724
		245235	23.9796	41.5556
		245433	23.9444	41.6036
		245632	23.95	41.5916
		245830	23.9812	41.5444
		246029	23.97	41.5648
		246229	23.96	41.5804
		246428	23.9704	41.5664
		246626	23.9612	41.5868
		246827	24	41.5264
		247027	24.026	41.4724
		247227	24.05	41.4248
		247427	24.0128	41.4796
		247626	24.03	41.4664
		247825	24.03	41.4752
		248025	24.0232	41.5008
		248224	24.0528	41.434
		248423	24.0352	41.4608
		248620	24.03	41.4744
		248817	24.07	41.4168
		249015	24.09	41.3984
		249215	24.1232	41.3388
		249413	24.1392	41.3032
		249612	24.1336	41.2868
		249811	24.1772	41.2508
		250009	24.18	41.2408
		250206	24.24	41.106
		250404	24.2496	41.1052
		250603	24.21	41.1844
		250800	24.212	41.1664
		250999	24.23	41.1708
		251198	24.2236	41.1436
		251398	24.2376	41.1344
		251597	24.23	41.1416
		251796	24.25	41.1248
		251997	24.2548	41.1
		252195	24.26	41.1228
		252394	24.1952	41.2128
		252592	24.27	41.0924
		252789	24.2556	41.0712
		252989	24.2628	41.0956
		253187	24.2504	41.1384
		253386	24.2524	41.1324
		253585	24.26	41.1496
		253784	24.27	41.1172
		253981	24.26	41.1472
		254179	24.2608	41.1464
		254378	24.2452	41.1588
		254578	24.2108	41.2356
		254777	24.2948	41.0824
		254975	24.29	41.0692
		255173	24.2552	41.1196
		255372	24.2544	41.14
		255571	24.24	41.182
		255769	24.28	41.0884
		255969	24.27	41.1068
		256168	24.2844	41.0748
		256365	24.29	41.0784
		256565	24.2912	41.0612
		256764	24.3	41.09
		256963	24.26	41.1404
		257162	24.2984	41.058
		257361	24.28	41.1176
		257559	24.268	41.1584
		257757	24.2944	41.09
		257956	24.2916	41.1052
		258153	24.3	41.0812
		258351	24.3	41.0772
		258551	24.33	41.0308
		258749	24.332	41.0004
		258947	24.35	40.9892
		259146	24.3484	40.9752
		259347	24.314	41.0584
		259546	24.34	41
		259744	24.3592	40.9548
		259943	24.38	40.9388
		260140	24.3684	40.9684
		260338	24.3368	40.9916
		260537	24.326	41.0292
		260737	24.3484	40.9948
		260937	24.3444	41.0012
		261135	24.3416	40.9964
		261333	24.33	41.0184
		261532	24.36	40.9936
		261731	24.37	40.9632
		261931	24.37	40.9704
		262129	24.3588	41.0036
		262327	24.3432	41.038
		262526	24.35	40.9916
		262724	24.3432	41.0268
		262924	24.3	41.1136
		263123	24.3504	41.0168
		263322	24.3708	41.0008
		263521	24.398	40.9456
		263720	24.3844	40.934
		263919	24.4	40.9268
		264120	24.3728	40.9552
		264319	24.35	40.9868
		264518	24.37	40.9868
		264716	24.4	40.942
		264913	24.38	40.9728
		265112	24.3916	40.9416
		265309	24.38	40.9744
		265507	24.3584	41.012
		265704	24.35	41.0272
		265902	24.362	41
		266099	24.35	41.0288
		266298	24.37	40.9888
		266497	24.37	41.0036
		266695	24.3604	40.9876
		266892	24.34	41.0408
		267091	24.38	40.9864
		267290	24.4	40.9396
		267489	24.42	40.9056
		267687	24.37	40.9804
		267886	24.38	41.0004
		268086	24.382	40.9468
		268286	24.42	40.9248
		268485	24.4156	40.938
		268685	24.3796	41.0056
		268884	24.3876	40.97
		269082	24.3584	41.038
		269282	24.3484	41.0696
		269481	24.3664	41.0536
		269680	24.3588	41.0548
		269879	24.38	40.9988
		270078	24.3616	41.0332
		270278	24.41	40.962
		270477	24.4212	40.9224
		270677	24.43	40.9084
		270876	24.4144	40.9384
		271074	24.4148	40.9468
		271273	24.41	40.9496
		271471	24.38	40.998
		271670	24.4	40.986
		271868	24.4	40.9748
		272068	24.37	41.0232
		272267	24.39	40.9916
		272466	24.41	40.9836
		272665	24.4032	40.9932
		272863	24.396	40.9748
		273062	24.43	40.948
		273263	24.4	40.9808
		273463	24.4	41.0084
		273662	24.406	40.9992
		273861	24.412	40.97
		274059	24.3892	41.044
		274258	24.4148	41.006
		274457	24.36	41.0924
		274657	24.37	41.0868
		274856	24.38	41.0624
		275054	24.3536	41.1272
		275254	24.4	41.0592
		275453	24.3604	41.1016
		275653	24.37	41.0948
		275851	24.362	41.108
		276050	24.3428	41.144
		276252	24.3336	41.1764
		276452	24.41	41.0596
		276651	24.3536	41.1496
		276850	24.37	41.13
		277049	24.3736	41.1068
		277247	24.36	41.1428
		277447	24.3564	41.1708
		277647	24.35	41.1748
		277848	24.36	41.1596
		278048	24.3556	41.1984
		278249	24.3296	41.2392
		278448	24.3256	41.2376
		278648	24.2936	41.2848
		278847	24.3288	41.2264
		279046	24.3364	41.2584
		279246	24.3576	41.2088
		279445	24.3284	41.2368
		279644	24.33	41.2472
		279843	24.3604	41.1864
		280042	24.36	41.1916
		280242	24.3116	41.2848
		280439	24.33	41.2472
		280640	24.3632	41.2168
		280839	24.38	41.1604
		281039	24.312	41.2796
		281238	24.326	41.2504
		281437	24.33	41.2568
		281636	24.34	41.2516
		281835	24.3484	41.23
		282035	24.3308	41.2592
		282233	24.3436	41.2348
		282433	24.3028	41.3128
		282633	24.31	41.3016
		282833	24.3288	41.2604
		283031	24.3164	41.3028
		283229	24.3176	41.312
		283430	24.33	41.2732
		283631	24.334	41.266
		283831	24.35	41.262
		284031	24.3176	41.2932
		284231	24.322	41.2816
		284431	24.3312	41.2552
		284630	24.3036	41.3124
		284829	24.3328	41.2552
		285029	24.3336	41.2348
		285229	24.3088	41.3108
		285428	24.312	41.2944
		285628	24.3036	41.2984
		285829	24.2852	41.3448
		286027	24.2876	41.35
		286226	24.33	41.29
		286425	24.324	41.2944
		286624	24.312	41.2852
		286826	24.3068	41.3344
		287025	24.3164	41.3052
		287225	24.28	41.334
		287425	24.282	41.3604
		287625	24.2928	41.3456
		287824	24.32	41.2972
		288024	24.31	41.2968
		288225	24.2968	41.3
		288423	24.3588	41.2396
		288623	24.35	41.2264
		288822	24.3152	41.2988
		289022	24.32	41.2784
		289222	24.29	41.2924
		289422	24.31	41.3152
		289622	24.304	41.3032
		289821	24.3532	41.212
		290021	24.37	41.2044
		290221	24.32	41.2756
		354549	23.2824	46.8564
		354749	23.31	46.8268
		354949	23.33	46.7832
		355147	23.36	46.768
		355347	23.39	46.6992
		355547	23.41	46.6556
		355747	23.4524	46.5984
		355947	23.5	46.5072
		356147	23.54	46.4284
		356347	23.57	46.3764
		356547	23.6	46.3324
		356748	23.6248	46.2772
		356948	23.6788	46.1852
		357149	23.69	46.154
		357351	23.7268	46.1144
		357552	23.77	46.0088
		357753	23.82	45.9488
		357952	23.83	45.9768
		358154	23.824	45.9504
		358354	23.86	45.8932
		358554	23.87	45.8684
		358753	23.8864	45.858
		358954	23.9112	45.8144
		359154	23.9284	45.7764
		359355	23.95	45.7792
		359557	23.968	45.7784
		359758	23.96	45.7548
		359959	23.9684	45.7644
		360160	24	45.7268
		360361	24.02	45.7088
		360561	24.03	45.706
		360761	24.03	45.6864
		360962	24.0412	45.6776
		361162	24.0504	45.6468
		361362	24.0424	45.7036
		361562	24.078	45.6772
		361763	24.0576	45.696
		361962	24.04	45.7252
		362162	24.06	45.72
		362363	24.0564	45.7552
		362563	24.05	45.7744
		362763	24.08	45.6964
		362964	24.0676	45.7316
		363165	24.078	45.7532
		363364	24.1	45.7152
		363563	24.1	45.7152
		363763	24.09	45.7348
		363965	24.09	45.7484
		364165	24.08	45.7704
		364366	24.09	45.772
		364566	24.09	45.8088
		364766	24.1336	45.718
		364966	24.09	45.8036
		365166	24.0632	45.862
		365367	24.0944	45.82
		365568	24.08	45.8484
		365769	24.0724	45.884
		365970	24.1	45.8752
		366170	24.1	45.8748
		366369	24.0748	45.9076
		366569	24.08	45.9124
		366769	24.0752	45.9196
		366969	24.1	45.888
		367170	24.1196	45.8956
		367370	24.1184	45.89
		367571	24.09	45.9368
		367772	24.116	45.9132
		367973	24.11	45.9168
		368175	24.1044	45.9128
		368375	24.11	45.9452
		368575	24.1	45.9688
		368776	24.1068	45.9448
		368977	24.1	45.9712
		369179	24.088	46.0228
		369380	24.13	45.95
		369579	24.09	46.03
		369779	24.1232	45.984
		369981	24.1164	46.0268
		370183	24.1044	46.0196
		370383	24.088	46.0856
		370585	24.08	46.096
		370785	24.1	46.0716
		370986	24.1076	46.0536
		371186	24.11	46.058
		371387	24.16	45.9848
		371589	24.11	46.0684
		371789	24.11	46.088
		371989	24.11	46.112
		372190	24.11	46.1104
		372392	24.09	46.158
		372593	24.1244	46.1244
		372795	24.12	46.11
		372996	24.12	46.1168
		373197	24.0996	46.1796
		373399	24.09	46.1884
		373600	24.1284	46.1176
		373801	24.0928	46.1696
		374002	24.1348	46.1204
		374203	24.1	46.1844
		374404	24.1064	46.212
		374604	24.0808	46.2352
		374806	24.1136	46.204
		375006	24.1124	46.228
		375207	24.1128	46.2472
		375409	24.12	46.2112
		375611	24.092	46.2432
		375813	24.1092	46.274
		376015	24.0948	46.2924
		376217	24.09	46.3024
		376418	24.11	46.2684
		376620	24.1524	46.1844
		376821	24.1032	46.3016
		377021	24.1272	46.274
		377222	24.08	46.354
		377422	24.12	46.296
		377623	24.11	46.326
		377824	24.13	46.2804
		378026	24.132	46.2748
		378226	24.15	46.2616
		378427	24.11	46.3328
		378628	24.13	46.3276
		378831	24.11	46.3612
		379032	24.1	46.3968
		379233	24.1248	46.3668
		379434	24.13	46.3496
		379637	24.1232	46.3984
		379839	24.116	46.3784
		380041	24.1236	46.3684
		380243	24.11	46.4068
		380444	24.138	46.39
		380645	24.146	46.372
		380846	24.1252	46.3884
		381047	24.1272	46.4436
		381249	24.162	46.3316
		381451	24.1312	46.3916
		381651	24.1004	46.4744
		381853	24.104	46.5112
		382054	24.1048	46.5132
		382255	24.12	46.4752
		382457	24.17	46.3968
		382660	24.14	46.4812
		382861	24.16	46.4084
		383063	24.1244	46.4756
		383264	24.1184	46.4896
		383465	24.1124	46.5304
		383666	24.1016	46.5556
		383867	24.1572	46.4988
		384068	24.11	46.56
		384268	24.1288	46.566
		384469	24.12	46.5748
		384671	24.11	46.606
		384874	24.1084	46.6268
		385075	24.12	46.6144
		385276	24.1	46.6496
		385478	24.1	46.6536
		385679	24.09	46.6852
		385882	24.09	46.6804
		386084	24.0868	46.7216
		386286	24.124	46.6556
		386488	24.122	46.6392
		386689	24.0976	46.73
		386890	24.14	46.6584
		387091	24.1328	46.6708
		387293	24.13	46.6932
		387494	24.1144	46.7268
		387696	24.12	46.7632
		387898	24.0792	46.844
		388101	24.12	46.7484
		388303	24.11	46.7992
		388503	24.13	46.7704
		388705	24.14	46.746
		388906	24.17	46.6932
		389107	24.14	46.7556
		389309	24.122	46.8008
		389510	24.13	46.8016
		389711	24.1536	46.7872
		389913	24.15	46.8016
		390114	24.13	46.8504
		390316	24.15	46.8224
		390518	24.13	46.8532
		390718	24.14	46.8424
		390920	24.13	46.8884
		391122	24.12	46.9304
		391325	24.13	46.9364
		391525	24.1512	46.9016
		391726	24.1848	46.8652
		391927	24.1912	46.7924
		392129	24.168	46.9048
		392330	24.1296	46.9992
		392531	24.162	46.9204
		392733	24.17	46.9404
		392937	24.1284	47.0132
		393139	24.1412	46.9908
		393342	24.1448	47.0568
		393544	24.1356	47.0656
		393745	24.1216	47.112
		393947	24.16	47.0488
		394149	24.14	47.0756
		394349	24.206	46.9852
		394552	24.1764	47.0628
		394755	24.13	47.168
		394956	24.15	47.12
		395156	24.1324	47.1792
		395358	24.11	47.2568
		395560	24.16	47.17
		395762	24.16	47.178
		395964	24.1576	47.1888
		396167	24.142	47.22
		396369	24.13	47.2636
		396571	24.148	47.3172
		396772	24.14	47.2988
		396973	24.11	47.3548
		397175	24.1444	47.2924
		397377	24.14	47.3636
		397579	24.16	47.3424
		397781	24.1664	47.3268
		397983	24.18	47.3172
		398186	24.15	47.376
		398388	24.1596	47.4276
		398589	24.16	47.4032
		398791	24.1256	47.4716
		398993	24.14	47.4768
		399195	24.12	47.536
		399396	24.15	47.488
		399597	24.1228	47.5356
		399799	24.16	47.5152
		400002	24.15	47.5512
		400204	24.1364	47.5912
		400406	24.1412	47.5752
		400608	24.1604	47.5632
		400810	24.17	47.5596
		401011	24.138	47.6436
		401213	24.18	47.5776
		401415	24.1584	47.6048
		401618	24.14	47.672
		401819	24.15	47.6816
		402021	24.1528	47.6648
		402224	24.16	47.7012
		402426	24.1872	47.696
		402627	24.1436	47.736
		402829	24.1276	47.81
		403031	24.1596	47.7852
		403233	24.1424	47.8216
		403434	24.11	47.894
		403636	24.1616	47.8492
		403838	24.15	47.848
		404040	24.17	47.8468
		404242	24.1868	47.8112
		404445	24.1744	47.832
		404649	24.1852	47.82
		404851	24.13	47.9444
		405053	24.1712	47.9408
		405255	24.186	47.8684
		405456	24.12	48.028
		405657	24.14	47.9864
		405860	24.16	48.0268
		406062	24.1316	48.0692
		406264	24.12	48.1028
		406467	24.16	48.0644
		406669	24.1848	48.0484
		406872	24.14	48.094
		407075	24.1336	48.11
		407276	24.1376	48.1324
		407479	24.1532	48.1196
		407682	24.1544	48.1328
		407885	24.1632	48.158
		408088	24.1628	48.1336
		408290	24.17	48.106
		408492	24.16	48.1988
		408693	24.1464	48.214
		408896	24.17	48.1732
		409097	24.14	48.2252
		409300	24.1628	48.2144
		409503	24.16	48.2452
		409706	24.1724	48.2164
		409910	24.1548	48.3068
		410111	24.176	48.244
		410312	24.13	48.3504
		410515	24.16	48.3156
		410718	24.18	48.282
		410921	24.1344	48.3928
		411122	24.1596	48.394
		411325	24.1844	48.3004
		411528	24.1784	48.3564
		411730	24.16	48.394
		411933	24.16	48.412
		412135	24.16	48.4284
		412339	24.188	48.4316
		412541	24.17	48.4408
		412743	24.17	48.4552
		412946	24.15	48.5308
		413149	24.1764	48.4764
		413353	24.1584	48.5184
		413556	24.1852	48.4768
		413758	24.1772	48.5208
		413960	24.2	48.4772
		414161	24.17	48.5292
		414363	24.17	48.6024
		414565	24.1712	48.5784
		414767	24.17	48.6108
		414968	24.1908	48.5824
		415171	24.19	48.6284
		415372	24.1576	48.6828
		415575	24.17	48.666
		415778	24.17	48.692
		415981	24.16	48.7196
		416184	24.2	48.6904
		416386	24.17	48.7064
		416589	24.1872	48.7184
		416791	24.19	48.7168
		416994	24.21	48.7304
		417197	24.18	48.7632
		417399	24.1708	48.7924
		417602	24.23	48.6952
		417805	24.1712	48.794
		418007	24.21	48.754
		418210	24.21	48.7628
		418413	24.18	48.836
		418616	24.21	48.8112
		418819	24.24	48.7452
		419022	24.2128	48.8144
		419225	24.2152	48.822
		419428	24.19	48.8916
		419630	24.202	48.8784
		419832	24.206	48.8916
		420035	24.1936	48.9164
		420237	24.1896	48.962
		420439	24.16	49.0572
		420641	24.16	49.0512
		420842	24.22	48.9232
		421045	24.22	48.9452
		421246	24.1836	49.02
		421447	24.18	49.0516
		421648	24.18	49.0764
		421851	24.1828	49.07
		422054	24.22	49.0672
		422257	24.2236	49.004
		422460	24.212	49.048
		422664	24.2256	49.0572
		422867	24.2	49.09
		423070	24.2244	49.05
		423272	24.22	49.0784
		423475	24.2444	49.0296
		423677	24.2084	49.1292
		423879	24.18	49.1992
		424082	24.23	49.1236
		424284	24.2312	49.1172
		424486	24.2	49.2104
		424688	24.2272	49.1684
		424892	24.232	49.1448
		425095	24.2172	49.2232
		425299	24.24	49.1564
		425502	24.2472	49.16
		425703	24.25	49.1684
		425906	24.25	49.1636
		426109	24.24	49.1964
		426313	24.23	49.2368
		426516	24.2428	49.2348
		426719	24.23	49.2412
		426920	24.25	49.2112
		427122	24.266	49.1688
		427325	24.242	49.2464
		427527	24.2224	49.2972
		427730	24.2452	49.2296
		427933	24.26	49.2368
		428136	24.24	49.2472
		428339	24.24	49.248
		428542	24.24	49.268
		428744	24.24	49.3028
		428948	24.2864	49.2036
		429150	24.3	49.1708
		429352	24.27	49.23
		429554	24.254	49.2548
		429756	24.2548	49.2776
		429958	24.2556	49.2996
		430160	24.24	49.3016
		430363	24.2312	49.3128
		430566	24.26	49.2848
		430769	24.254	49.2884
		430972	24.28	49.2472
		431175	24.2812	49.226
		431378	24.242	49.2984
		431581	24.25	49.3116
		431785	24.2684	49.2544
		431987	24.26	49.28
		432190	24.25	49.31
		432392	24.27	49.2744
		432595	24.27	49.29
		432798	24.26	49.3024
		432999	24.26	49.31
		433201	24.25	49.3404
		433403	24.272	49.2864
		433606	24.2384	49.3648
		433808	24.2836	49.2604
		434011	24.29	49.256
		434214	24.26	49.2968
		434418	24.27	49.3216
		434621	24.2468	49.352
		434824	24.28	49.2828
		435026	24.3	49.2284
		435230	24.27	49.3076
		435434	24.2416	49.3568
		435636	24.31	49.238
		435839	24.28	49.2816
		436042	24.2844	49.2648
		436247	24.2568	49.318
		436449	24.2692	49.332
		436653	24.28	49.282
		436855	24.2472	49.3628
		437057	24.26	49.3216
		437262	24.2392	49.346
		437465	24.25	49.338
		437667	24.2512	49.3288
		437870	24.26	49.3132
		438073	24.2532	49.326
		438275	24.25	49.342
		438478	24.246	49.348
		438680	24.25	49.3364
		438882	24.284	49.2884
		439085	24.28	49.2564
		439288	24.24	49.34
		439491	24.27	49.2848
		439694	24.2972	49.2568
		439898	24.28	49.2568
		440101	24.27	49.296
		440303	24.29	49.2688
		440506	24.2792	49.2596
		440709	24.26	49.3
		440910	24.26	49.31
		441112	24.28	49.2832
		441315	24.29	49.2604
		441520	24.28	49.2736
		441724	24.29	49.2568
		441927	24.27	49.2816
		442131	24.29	49.234
		442334	24.25	49.3148
		442535	24.25	49.3164
		442737	24.29	49.232
		442941	24.2624	49.3016
		443144	24.2668	49.2664
		443347	24.28	49.2608
		443550	24.2996	49.2172
		443754	24.2828	49.2284
		443958	24.27	49.26
		444163	24.2556	49.3036
		444366	24.26	49.2832
		444569	24.2428	49.3108
		444772	24.29	49.2016
		444975	24.24	49.3052
		445177	24.2584	49.272
		445381	24.2644	49.2416
		445583	24.28	49.2016
		445787	24.266	49.2344
		445990	24.2664	49.2396
		446193	24.24	49.2496
		446395	24.2648	49.2148
		446599	24.2528	49.2252
		446803	24.2464	49.264
		447005	24.27	49.18
		447209	24.24	49.2592
		447412	24.2428	49.2336
		447614	24.2568	49.1916
		447818	24.2292	49.2424
		448021	24.26	49.1868
		448224	24.2444	49.1952
		448428	24.2216	49.2424
		448632	24.21	49.2548
		448834	24.2452	49.1696
		449038	24.22	49.228
		449242	24.2	49.2636
		449446	24.19	49.2632
		449649	24.2048	49.2472
		449852	24.226	49.1856
		450055	24.21	49.2296
		450258	24.1972	49.26
		450461	24.22	49.1772
		450663	24.216	49.1592
		450865	24.1932	49.2184
		451069	24.18	49.228
		451272	24.2168	49.162
		451475	24.2228	49.13
		451678	24.2	49.16
		451883	24.216	49.1224
		452087	24.22	49.112
		452290	24.2044	49.1192
		452493	24.1848	49.1916
		452696	24.2076	49.1112
		452899	24.2196	49.0808
		453102	24.2	49.138
		453306	24.1764	49.19
		453510	24.17	49.1664
		453714	24.19	49.1212
		453916	24.2	49.0872
		454120	24.1952	49.0784
		454324	24.17	49.1068
		454528	24.2348	49.0004
		454731	24.1756	49.1228
		454933	24.15	49.1432
		455137	24.1608	49.1352
		455341	24.18	49.0832
		455545	24.18	49.0832
		455748	24.16	49.1092
		455952	24.17	49.0792
		456156	24.1884	49.0244
		456360	24.1612	49.0688
		456563	24.17	49.0704
		456768	24.1824	49.0244
		456971	24.1948	48.984
		457175	24.1776	49.0048
		457377	24.1616	49.0432
		457580	24.19	48.9776
		457783	24.17	48.986
		457985	24.13	49.0804
		458189	24.1384	49.0796
		458392	24.1124	49.0992
		458595	24.1	49.1416
		458797	24.1028	49.1136
		459000	24.1332	49.0732
		459203	24.14	49.0216
		459406	24.1116	49.0776
		459609	24.13	49.0396
		459812	24.1084	49.0624
		460015	24.13	49.0168
		460220	24.1196	49.0216
		460424	24.16	48.9096
		460628	24.132	48.9544
		460833	24.104	49.0332
		461038	24.11	48.9828
		461242	24.1324	48.9504
		461447	24.1104	48.9764
		461651	24.1044	48.9692
		461854	24.0768	49.0476
		462057	24.08	49.052
		462262	24.1	48.9844
		462465	24.0824	49.0244
		462669	24.092	48.9732
		462873	24.1	48.9688
		463078	24.08	49.0044
		463282	24.07	49.0132
		463486	24.08	49.012
		463689	24.13	48.8752
		463892	24.1	48.9404
		464095	24.0608	49.0152
		464299	24.08	48.9484
		464502	24.1	48.898
		464705	24.08	48.9336
		464910	24.0624	48.9696
		465114	24.07	48.9572
		465317	24.084	48.9184
		465520	24.0864	48.9052
		465724	24.08	48.888
		465927	24.0748	48.9004
		466132	24.0892	48.8664
		466337	24.0664	48.9068
		466541	24.07	48.8916
		466745	24.06	48.9332
		466947	24.0456	48.9344
		467151	24.092	48.8016
		467354	24.0824	48.8312
		467559	24.04	48.9004
		467763	24.0288	48.9404
		467966	24.0552	48.8688
		468171	24.088	48.8092
		468374	24.07	48.81
		468579	24.0692	48.7896
		468781	24.1016	48.7172
		468985	24.076	48.7736
		469190	24.0668	48.768
		469395	24.0552	48.7932
		469597	24.062	48.756
		469801	24.07	48.7588
		470004	24.08	48.7404
		470207	24.05	48.7832
		470411	24.04	48.8068
		470616	24.0476	48.77
		470822	24.0332	48.8068
		471026	24.05	48.7424
		471231	24.05	48.7392
		471435	24.06	48.7204
		471639	24.02	48.7932
		471842	24.0488	48.734
		472046	24.0064	48.8156
		472250	24.0376	48.7436
		472454	24.02	48.7636
		472659	24.0244	48.7484
		472862	24.0332	48.7452
		473066	24.02	48.762
		473270	23.9864	48.8252
		473473	24.0044	48.7804
		473678	24.01	48.7456
		473883	24	48.7792
		474087	24	48.7548
		474291	24.0192	48.702
		474495	24	48.7384
		474698	24.01	48.6844
		474902	23.98	48.7832
		475106	23.9972	48.7288
		603195	24.13	46.0016
		603394	24.13	45.9972
		603594	24.16	45.9532
		603794	24.19	45.8796
		603993	24.1936	45.86
		604190	24.25	45.7952
		604390	24.23	45.7984
		604589	24.2828	45.7032
		604789	24.278	45.7
		604988	24.25	45.7536
		605189	24.2584	45.7568
		605389	24.2772	45.702
		605588	24.252	45.7364
		605787	24.3412	45.5548
		605987	24.33	45.5668
		606187	24.3412	45.578
		606387	24.3564	45.5152
		606588	24.36	45.5128
		606788	24.3416	45.54
		606986	24.334	45.5544
		607185	24.3636	45.5132
		607384	24.3524	45.5292
		607584	24.3364	45.552
		607783	24.32	45.61
		607982	24.3184	45.6252
		608182	24.3508	45.55
		608380	24.302	45.6452
		608579	24.29	45.6728
		608778	24.2852	45.7108
		608978	24.3112	45.6312
		609179	24.2964	45.6684
		609378	24.29	45.6688
		609577	24.2884	45.6916
		609775	24.3	45.6664
		609974	24.3068	45.6552
		610174	24.27	45.72
		610373	24.28	45.7244
		610572	24.27	45.72
		610771	24.3048	45.6624
		610969	24.2928	45.7284
		611171	24.29	45.7332
		611369	24.32	45.6556
		611570	24.31	45.6872
		611770	24.3072	45.6588
		611969	24.33	45.622
		612169	24.28	45.7348
		612370	24.28	45.7504
		612570	24.29	45.7384
		612770	24.33	45.6628
		612971	24.32	45.68
		613171	24.3196	45.688
		613372	24.29	45.7548
		613572	24.2964	45.7468
		613773	24.25	45.8244
		613972	24.27	45.8164
		614172	24.3	45.7472
		614373	24.2832	45.762
		614574	24.2524	45.8436
		614773	24.29	45.7788
		614972	24.2756	45.8132
		615171	24.2652	45.88
		615371	24.29	45.8364
		615571	24.2932	45.8016
		615771	24.25	45.8928
		615969	24.26	45.88
		616167	24.25	45.9204
		616366	24.24	45.9188
		616568	24.29	45.8544
		616767	24.28	45.8488
		616966	24.26	45.9004
		617164	24.21	46.0056
		617364	24.236	45.9948
		617562	24.24	45.9736
		617761	24.25	45.9468
		617960	24.23	46.0084
		618158	24.24	45.9732
		618357	24.22	46.032
		618556	24.2328	46.0388
		618755	24.2	46.1004
		618955	24.22	46.0672
		619155	24.22	46.06
		619354	24.2124	46.0984
		619553	24.1932	46.1348
		619752	24.18	46.1848
		619949	24.142	46.2632
		620148	24.1644	46.2452
		620347	24.1816	46.1752
		620546	24.16	46.2216
		620745	24.15	46.2696
		620943	24.1828	46.1988
		621142	24.16	46.282
		621341	24.18	46.2292
		621539	24.2132	46.1752
		621739	24.15	46.2908
		621938	24.15	46.3208
		622136	24.14	46.3504
		622336	24.17	46.3064
		622536	24.1612	46.3168
		622735	24.1636	46.3176
		622934	24.176	46.3104
		623134	24.17	46.3176
		623334	24.16	46.3428
		623532	24.19	46.31
		623730	24.19	46.2824
		623930	24.17	46.3388
		624129	24.1824	46.306
		624328	24.19	46.3036
		624526	24.17	46.3592
		624725	24.1504	46.4428
		624924	24.146	46.454
		625123	24.1504	46.4316
		625322	24.1928	46.3716
		625520	24.18	46.3684
		625719	24.2008	46.3236
		625920	24.1852	46.3864
		626119	24.22	46.3136
		626320	24.1964	46.3644
		626520	24.182	46.4152
		626719	24.2	46.3816
		626919	24.154	46.4692
		627119	24.1604	46.498
		627319	24.2244	46.3724
		627520	24.17	46.4548
		627721	24.18	46.45
		627922	24.22	46.3896
		628122	24.19	46.4592
		628323	24.208	46.4144
		628524	24.1956	46.4388
		628724	24.1868	46.4796
		628925	24.16	46.5268
		629125	24.21	46.4456
		629326	24.2172	46.4216
		629527	24.2	46.4832
		629728	24.18	46.5232
		629929	24.1768	46.5432
		630130	24.206	46.5064
		630330	24.188	46.5384
		630532	24.21	46.4892
		630732	24.17	46.5604
		630933	24.21	46.5232
		631135	24.1616	46.5804
		631336	24.1492	46.652
		631537	24.17	46.6048
		631737	24.1676	46.632
		631937	24.14	46.6864
		632138	24.1624	46.638
		632338	24.17	46.622
		632539	24.1632	46.6736
		632739	24.16	46.6684
		632941	24.17	46.646
		633141	24.1468	46.7052
		633343	24.1812	46.6552
		633543	24.1968	46.6064
		633743	24.1888	46.602
		633944	24.1768	46.6584
		634145	24.16	46.7044
		634346	24.1736	46.6868
		634549	24.2192	46.6212
		634750	24.16	46.714
		634951	24.1628	46.7252
		635151	24.14	46.7524
		635352	24.17	46.6992
		635553	24.1448	46.7852
		635755	24.1592	46.7812
		635956	24.15	46.7828
		636155	24.1492	46.786
		636356	24.1532	46.7604
[truncated: 4,219 more rows]

## Sheet: Fig S3
	Temperature
	Interval [°C]	[-0.15,0.15]	[0.15,0.45]	[0.45,0.75]	[0.75,1.05]	[1.05,1.35]
	Intra distance median	0.00429825	0.00444328	0.00448504	0.007761	0.0133886
	Humidity
	Interval [rel.%]	[-9,-7]	[-7,-5]	[-5,-3]	[-3,-1]	[-1,1]	[1,3]	[3,5]	[5,7]	[7,9]	[9,11]
	Intra distance median	0.00661666	0.00421579	0.00377727	0.00296228	0.00525974	0.00713648	0.00814465	0.0101704	0.0118829	0.0156754

## Sheet: Fig S4
	Mirror rotation [degree]	Decorrelation distance (µ)
	1.8	0.00139344
	3.6	0.00248594
	5.4	0.00362548
	7.2	0.00470448
	9	0.00580002
	10.8	0.00678697
	12.6	0.00773276
	14.4	0.00862381
	16.2	0.00949121
	18	0.0102524
	19.8	0.010988
	21.6	0.0116466
	23.4	0.0122884
	25.2	0.0128392
	27	0.0133567
	28.8	0.0138063
	30.6	0.014234
	32.4	0.0145907
	34.2	0.0149154
	36	0.0151968
	37.8	0.0154483
	39.6	0.0156559
	41.4	0.0158426
	43.2	0.0159997
	45	0.0161419
	46.8	0.0162566
	48.6	0.0163557
	50.4	0.0164401
	52.2	0.0165105
	54	0.0165654
	55.8	0.0166042
	57.6	0.0166313
	59.4	0.0166436
	61.2	0.0166416
	63	0.0166286
	64.8	0.0165984
	66.6	0.0165619
	68.4	0.0165104
	70.2	0.0164531
	72	0.016388
	73.8	0.0163131
	75.6	0.0162475
	77.4	0.0161801
	79.2	0.016121
	81	0.016073
	82.8	0.0160316
	84.6	0.0159875
	86.4	0.01596
	88.2	0.0159577
	90	0.0159725

## Sheet: Fig S6
	Number of active mirrors	4	5	6	7	8	10	12	16	20
	Required training set size	2250	4030	9278	19931	46845	137611	404208	2.94866e+06	11221524

## Sheet: Fig S7
	Frequencies [MHz]	Magnitude [dB]
	3000	-34.4576
	3000.1	-34.9531
	3000.2	-35.6874
	3000.3	-36.3266
	3000.4	-36.656
	3000.5	-36.8565
	3000.6	-36.508
	3000.7	-35.4655
	3000.8	-34.3417
	3000.9	-33.1999
	3001	-32.2211
	3001.1	-31.5616
	3001.2	-31.2358
	3001.3	-31.2431
	3001.4	-31.5986
	3001.5	-32.326
	3001.6	-33.2902
	3001.7	-34.4827
	3001.8	-35.5434
	3001.9	-36.0756
	3002	-36.3227
	3002.1	-36.8326
	3002.2	-37.9423
	3002.3	-39.6513
	3002.4	-41.5639
	3002.5	-42.9195
	3002.6	-43.1006
	3002.7	-42.6815
	3002.8	-42.2186
	3002.9	-41.2647
	3003	-40.2522
	3003.1	-39.9622
	3003.2	-40.396
	3003.3	-41.1949
	3003.4	-41.4682
	3003.5	-39.7964
	3003.6	-37.1748
	3003.7	-35.0989
	3003.8	-33.6507
	3003.9	-32.783
	3004	-32.4209
	3004.1	-32.4859
	3004.2	-32.7437
	3004.3	-33.0163
	3004.4	-33.1038
	3004.5	-32.9937
	3004.6	-33.0339
	3004.7	-33.4949
	3004.8	-34.1912
	3004.9	-34.7166
	3005	-34.7024
	3005.1	-34.3928
	3005.2	-34.2725
	3005.3	-35.0732
	3005.4	-37.0122
	3005.5	-39.8337
	3005.6	-42.5702
	3005.7	-43.0241
	3005.8	-41.2774
	3005.9	-40.0096
	3006	-39.7068
	3006.1	-39.5799
	3006.2	-39.0252
	3006.3	-38.0954
	3006.4	-37.0093
	3006.5	-36.0424
	3006.6	-35.733
	3006.7	-36.5416
	3006.8	-38.5101
	3006.9	-41.5747
	3007	-44.2442
	3007.1	-43.0635
	3007.2	-40.0234
	3007.3	-38.0577
	3007.4	-37.4857
	3007.5	-37.6941
	3007.6	-38.1711
	3007.7	-38.6143
	3007.8	-38.9669
	3007.9	-38.766
	3008	-38.1191
	3008.1	-37.8652
	3008.2	-38.2185
	3008.3	-38.3246
	3008.4	-37.8316
	3008.5	-36.658
	3008.6	-35.3526
	3008.7	-34.1929
	3008.8	-33.533
	3008.9	-33.3132
	3009	-33.5848
	3009.1	-34.3052
	3009.2	-35.3232
	3009.3	-36.365
	3009.4	-36.8592
	3009.5	-36.4855
	3009.6	-35.5543
	3009.7	-34.7293
	3009.8	-34.6143
	3009.9	-35.4986
	3010	-37.5491
	3010.1	-40.3492
	3010.2	-41.7294
	3010.3	-40.0059
	3010.4	-37.729
	3010.5	-36.3463
	3010.6	-35.9895
	3010.7	-36.1594
	3010.8	-36.3296
	3010.9	-35.8216
	3011	-34.638
	3011.1	-33.4217
	3011.2	-32.4793
	3011.3	-31.8444
	3011.4	-31.6992
	3011.5	-32.2021
	3011.6	-33.2005
	3011.7	-34.4063
	3011.8	-35.5774
	3011.9	-36.5304
	3012	-37.2215
	3012.1	-36.9111
	3012.2	-35.9673
	3012.3	-35.2149
	3012.4	-34.8257
	3012.5	-34.6769
	3012.6	-34.5644
	3012.7	-34.3802
	3012.8	-34.0934
	3012.9	-34.0395
	3013	-34.514
	3013.1	-35.215
	3013.2	-35.2201
	3013.3	-34.1289
	3013.4	-32.7319
	3013.5	-31.7116
	3013.6	-31.1199
	3013.7	-30.9134
	3013.8	-30.9451
	3013.9	-31.2944
	3014	-31.936
	3014.1	-32.6852
	3014.2	-33.3793
	3014.3	-34.0553
	3014.4	-34.7718
	3014.5	-35.6365
	3014.6	-36.5933
	3014.7	-37.1263
	3014.8	-37.2707
	3014.9	-37.538
	3015	-38.2963
	3015.1	-38.2557
	3015.2	-36.8534
	3015.3	-35.2352
	3015.4	-33.629
	3015.5	-32.4554
	3015.6	-31.8872
	3015.7	-31.8903
	3015.8	-32.1693
	3015.9	-32.5727
	3016	-33.2861
	3016.1	-34.2385
	3016.2	-35.3529
	3016.3	-36.4764
	3016.4	-37.3726
	3016.5	-38.3321
	3016.6	-38.9703
	3016.7	-38.0313
	3016.8	-36.5089
	3016.9	-35.465
	3017	-35.229
	3017.1	-35.3526
	3017.2	-35.311
	3017.3	-35.1663
	3017.4	-34.6702
	3017.5	-33.8615
	3017.6	-33.2483
	3017.7	-33.1276
	3017.8	-33.2921
	3017.9	-33.634
	3018	-34.4107
	3018.1	-35.7644
	3018.2	-37.019
	3018.3	-37.3343
	3018.4	-36.9121
	3018.5	-35.8497
	3018.6	-34.5771
	3018.7	-33.6821
	3018.8	-33.3378
	3018.9	-33.4228
	3019	-33.638
	3019.1	-33.875
	3019.2	-34.0025
	3019.3	-33.7404
	3019.4	-32.8908
	3019.5	-31.8465
	3019.6	-31.0836
	3019.7	-30.7595
	3019.8	-30.8396
	3019.9	-31.2791
	3020	-31.8912
	3020.1	-32.704
	3020.2	-33.7725
	3020.3	-34.8511
	3020.4	-35.2834
	3020.5	-34.9592
	3020.6	-34.3886
	3020.7	-33.6986
	3020.8	-33.1156
	3020.9	-32.7431
	3021	-32.4558
	3021.1	-32.2387
	3021.2	-32.2424
	3021.3	-32.4486
	3021.4	-32.9615
	3021.5	-34.0317
	3021.6	-35.5637
	3021.7	-37.3214
	3021.8	-39.4048
	3021.9	-42.0225
	3022	-44.9327
	3022.1	-46.1317
	3022.2	-44.2781
	3022.3	-41.654
	3022.4	-39.6585
	3022.5	-38.1199
	3022.6	-37.0215
	3022.7	-36.3173
	3022.8	-35.9502
	3022.9	-35.7734
	3023	-35.5744
	3023.1	-35.3847
	3023.2	-35.2973
	3023.3	-35.3523
	3023.4	-35.4225
	3023.5	-35.6592
	3023.6	-36.3063
	3023.7	-37.2419
	3023.8	-38.0102
	3023.9	-38.3189
	3024	-38.5295
	3024.1	-39.198
	3024.2	-40.8016
	3024.3	-43.7167
	3024.4	-47.6722
	3024.5	-47.0206
	3024.6	-42.4774
	3024.7	-38.572
	3024.8	-35.9625
	3024.9	-34.7026
	3025	-34.6367
	3025.1	-35.5631
	3025.2	-37.2462
	3025.3	-39.3927
	3025.4	-42.1748
	3025.5	-45.7066
	3025.6	-48.648
	3025.7	-46.8781
	3025.8	-43.8332
	3025.9	-42.2301
	3026	-42.8746
	3026.1	-46.4304
	3026.2	-53.3104
	3026.3	-48.5025
	3026.4	-43.2453
	3026.5	-40.1489
	3026.6	-38.2791
	3026.7	-37.0928
	3026.8	-36.57
	3026.9	-36.6833
	3027	-37.214
	3027.1	-37.5967
	3027.2	-38.1343
	3027.3	-39.3838
	3027.4	-41.9333
	3027.5	-44.5383
	3027.6	-43.9209
	3027.7	-41.4759
	3027.8	-38.7434
	3027.9	-36.5582
	3028	-35.453
	3028.1	-35.7831
	3028.2	-37.7388
	3028.3	-41.8988
	3028.4	-50.5099
	3028.5	-51.414
	3028.6	-44.4274
	3028.7	-41.2486
	3028.8	-39.9011
	3028.9	-39.3518
	3029	-38.7517
	3029.1	-37.8949
	3029.2	-37.0652
	3029.3	-36.7302
	3029.4	-37.2642
	3029.5	-38.5801
	3029.6	-40.3088
	3029.7	-42.746
	3029.8	-47.8504
	3029.9	-53.7225
	3030	-46.7253
	3030.1	-43.1486
	3030.2	-41.823
	3030.3	-41.9856
	3030.4	-43.3017
	3030.5	-45.3827
	3030.6	-48.4671
	3030.7	-50.9693
	3030.8	-52.8509
	3030.9	-56.0393
	3031	-62.8025
	3031.1	-51.1397
	3031.2	-43.8224
	3031.3	-39.6835
	3031.4	-37.3082
	3031.5	-36.1325
	3031.6	-35.5002
	3031.7	-35.066
	3031.8	-34.6438
	3031.9	-34.3512
	3032	-34.4938
	3032.1	-35.1184
	3032.2	-35.9396
	3032.3	-36.9501
	3032.4	-38.2679
	3032.5	-39.5159
	3032.6	-40.2594
	3032.7	-40.6759
	3032.8	-41.0543
	3032.9	-40.9115
	3033	-40.7429
	3033.1	-41.0897
	3033.2	-42.3741
	3033.3	-45.5294
	3033.4	-50.6451
	3033.5	-50.9695
	3033.6	-47.3211
	3033.7	-46.0086
	3033.8	-45.4099
	3033.9	-42.2777
	3034	-38.4323
	3034.1	-35.7656
	3034.2	-34.3008
	3034.3	-33.9642
	3034.4	-34.6165
	3034.5	-35.9924
	3034.6	-37.8098
	3034.7	-39.8132
	3034.8	-41.9761
	3034.9	-43.8464
	3035	-44.4391
	3035.1	-44.2992
	3035.2	-42.9776
	3035.3	-40.4405
	3035.4	-38.1088
	3035.5	-36.746
	3035.6	-36.3754
	3035.7	-36.9601
	3035.8	-38.2544
	3035.9	-39.6355
	3036	-40.3938
	3036.1	-41.2175
	3036.2	-43.4954
	3036.3	-47.4049
	3036.4	-46.7293
	3036.5	-41.4496
	3036.6	-38.0665
	3036.7	-36.2325
	3036.8	-35.4462
	3036.9	-35.5615
	3037	-36.5395
	3037.1	-38.6456
	3037.2	-41.8316
	3037.3	-44.4556
	3037.4	-44.2446
	3037.5	-41.6495
	3037.6	-38.7006
	3037.7	-36.3234
	3037.8	-35.1013
	3037.9	-35.0322
	3038	-35.5939
	3038.1	-36.0586
	3038.2	-35.7259
	3038.3	-34.8425
	3038.4	-34.0633
	3038.5	-33.3084
	3038.6	-32.625
	3038.7	-32.3919
	3038.8	-32.6366
	3038.9	-33.0914
	3039	-33.4248
	3039.1	-33.3248
	3039.2	-33.1235
	3039.3	-33.3342
	3039.4	-33.8813
	3039.5	-34.4138
	3039.6	-34.776
	3039.7	-35.2291
	3039.8	-36.3203
	3039.9	-38.2605
	3040	-40.3756
	3040.1	-41.1858
	3040.2	-41.4192
	3040.3	-42.4491
	3040.4	-43.3276
	3040.5	-41.2857
	3040.6	-38.4892
	3040.7	-36.5359
	3040.8	-35.2913
	3040.9	-34.4703
	3041	-33.823
	3041.1	-33.0392
	3041.2	-32.1793
	3041.3	-31.5144
	3041.4	-31.1201
	3041.5	-31.0179
	3041.6	-31.3791
	3041.7	-32.2481
	3041.8	-33.5274
	3041.9	-35.2566
	3042	-37.5258
	3042.1	-39.6612
	3042.2	-40.4422
	3042.3	-40.3897
	3042.4	-40.1037
	3042.5	-39.4785
	3042.6	-38.2092
	3042.7	-36.3333
	3042.8	-34.7029
	3042.9	-33.7173
	3043	-33.1496
	3043.1	-32.9576
	3043.2	-33.4803
	3043.3	-35.0291
	3043.4	-37.8729
	3043.5	-42.8491
	3043.6	-50.5074
	3043.7	-46.6448
	3043.8	-40.4365
	3043.9	-36.7608
	3044	-34.6561
	3044.1	-33.3735
	3044.2	-32.5016
	3044.3	-31.7077
	3044.4	-30.8693
	3044.5	-30.2965
	3044.6	-30.2025
	3044.7	-30.4421
	3044.8	-30.7532
	3044.9	-31.072
	3045	-31.5194
	3045.1	-31.7881
	3045.2	-31.6182
	3045.3	-31.4065
	3045.4	-31.5365
	3045.5	-32.0977
	3045.6	-32.9932
	3045.7	-33.823
	3045.8	-34.2619
	3045.9	-34.3158
	3046	-34.1589
	3046.1	-34.2371
	3046.2	-34.6723
	3046.3	-35.3019
	3046.4	-35.7719
	3046.5	-36.2372
	3046.6	-37.0103
	3046.7	-38.0423
	3046.8	-38.9458
	3046.9	-39.8487
	3047	-41.0687
	3047.1	-41.4873
	3047.2	-39.433
	3047.3	-36.7748
	3047.4	-34.8445
	3047.5	-33.783
	3047.6	-33.6835
	3047.7	-34.4371
	3047.8	-35.766
	3047.9	-36.9377
	3048	-37.2918
	3048.1	-37.2213
	3048.2	-37.1282
	3048.3	-36.8025
	3048.4	-36.1795
	3048.5	-35.4475
	3048.6	-34.9629
	3048.7	-34.9473
	3048.8	-35.3463
	3048.9	-36.0443
	3049	-36.9808
	3049.1	-37.8398
	3049.2	-38.5659
	3049.3	-39.4049
	3049.4	-39.8791
	3049.5	-39.4013
	3049.6	-38.284
	3049.7	-37.23
	3049.8	-36.6032
	3049.9	-36.3141
	3050	-36.3462
	3050.1	-36.4002
	3050.2	-36.1991
	3050.3	-35.9323
	3050.4	-35.9564
	3050.5	-36.0243
	3050.6	-35.993
	3050.7	-36.1695
	3050.8	-36.6869
	3050.9	-37.0385
	3051	-36.9475
	3051.1	-36.8788
	3051.2	-37.1889
	3051.3	-37.8334
	3051.4	-38.504
	3051.5	-38.8695
	3051.6	-38.6246
	3051.7	-37.9863
	3051.8	-37.3705
	3051.9	-37.0596
	3052	-36.84
	3052.1	-36.3802
	3052.2	-35.6393
	3052.3	-34.9531
	3052.4	-34.6464
	3052.5	-34.4647
	3052.6	-34.4765
	3052.7	-34.9786
	3052.8	-36.0221
	3052.9	-37.1593
	3053	-38.1924
	3053.1	-39.1139
	3053.2	-39.7104
	3053.3	-39.8899
	3053.4	-40.0095
	3053.5	-40.7115
	3053.6	-42.0105
	3053.7	-43.0671
	3053.8	-42.8574
	3053.9	-41.8269
	3054	-40.4103
	3054.1	-39.1143
	3054.2	-38.2244
	3054.3	-37.6206
	3054.4	-37.6378
	3054.5	-38.5189
	3054.6	-39.8629
	3054.7	-40.6549
	3054.8	-40.1807
	3054.9	-39.6306
	3055	-39.8412
	3055.1	-40.7762
	3055.2	-42.5131
	3055.3	-45.3199
	3055.4	-46.4374
	3055.5	-43.6314
	3055.6	-41.5099
	3055.7	-40.6432
	3055.8	-40.5047
	3055.9	-41.0094
	3056	-42.1634
	3056.1	-43.7306
	3056.2	-45.3469
	3056.3	-47.5331
	3056.4	-51.4355
	3056.5	-55.7292
	3056.6	-50.3604
	3056.7	-45.1124
	3056.8	-41.8345
	3056.9	-40.0947
	3057	-39.3058
	3057.1	-38.9884
	3057.2	-38.2455
	3057.3	-36.7948
	3057.4	-35.0639
	3057.5	-33.6443
	3057.6	-32.698
	3057.7	-32.1896
	3057.8	-31.8856
	3057.9	-31.6278
	3058	-31.5628
	3058.1	-31.9077
	3058.2	-32.5645
	3058.3	-33.4533
	3058.4	-34.3347
	3058.5	-34.7623
	3058.6	-34.8632
	3058.7	-35.1015
	3058.8	-35.6576
	3058.9	-36.5305
	3059	-37.5936
	3059.1	-38.8566
	3059.2	-40.1557
	3059.3	-41.6553
	3059.4	-43.2088
	3059.5	-44.4454
	3059.6	-44.6994
	3059.7	-43.9428
	3059.8	-42.6612
	3059.9	-41.3506
	3060	-40.3688
	3060.1	-40.0494
	3060.2	-40.939
	3060.3	-43.8498
	3060.4	-50.1862
	3060.5	-50.1142
	3060.6	-43.2852
	3060.7	-40.1348
	3060.8	-38.5908
	3060.9	-37.9505
	3061	-37.9163
	3061.1	-37.8836
	3061.2	-37.2974
	3061.3	-36.6055
	3061.4	-36.0595
	3061.5	-35.4087
	3061.6	-34.6675
	3061.7	-34.3392
	3061.8	-34.5884
	3061.9	-34.9251
	3062	-34.7296
	3062.1	-34.3417
	3062.2	-34.1734
	3062.3	-34.4608
	3062.4	-35.1038
	3062.5	-35.6627
	3062.6	-35.7362
	3062.7	-35.5597
	3062.8	-35.5722
	3062.9	-35.9955
	3063	-36.526
	3063.1	-37.0058
	3063.2	-37.6621
	3063.3	-38.709
	3063.4	-39.7348
	3063.5	-39.9766
	3063.6	-39.43
	3063.7	-38.657
	3063.8	-38.0448
	3063.9	-37.9519
	3064	-38.2154
	3064.1	-38.0454
	3064.2	-37.2292
	3064.3	-36.4683
	3064.4	-35.8826
	3064.5	-35.2388
	3064.6	-34.4759
	3064.7	-34.0539
	3064.8	-34.3474
	3064.9	-35.4636
	3065	-37.2341
	3065.1	-39.3292
	3065.2	-41.1972
	3065.3	-42.6477
	3065.4	-44.0705
	3065.5	-45.3162
	3065.6	-44.8391
	3065.7	-43.2503
	3065.8	-42.6429
	3065.9	-43.3621
	3066	-45.0183
	3066.1	-47.1743
	3066.2	-50.8199
	3066.3	-63.1052
	3066.4	-51.942
	3066.5	-44.5137
	3066.6	-41.1551
	3066.7	-39.5375
	3066.8	-38.7614
	3066.9	-38.7354
	3067	-39.4545
	3067.1	-41.4457
	3067.2	-45.6526
	3067.3	-49.2868
	3067.4	-45.9641
	3067.5	-43.5822
	3067.6	-43.0675
	3067.7	-42.4604
	3067.8	-40.0435
	3067.9	-37.2292
	3068	-35.0514
	3068.1	-33.6665
	3068.2	-33.0564
	3068.3	-33.2506
	3068.4	-34.0268
	3068.5	-35.107
	3068.6	-36.1147
	3068.7	-36.7818
	3068.8	-37.3713
	3068.9	-37.7148
	3069	-37.2836
	3069.1	-36.571
	3069.2	-36.0448
	3069.3	-35.587
	3069.4	-34.8551
	3069.5	-34.2144
	3069.6	-33.6162
	3069.7	-32.5182
	3069.8	-31.1055
	3069.9	-29.9526
	3070	-29.4409
	3070.1	-29.6664
	3070.2	-30.3771
	3070.3	-31.3742
	3070.4	-32.715
	3070.5	-34.4246
	3070.6	-35.9134
	3070.7	-36.1686
	3070.8	-35.5147
	3070.9	-35.2936
	3071	-35.7436
	3071.1	-36.625
	3071.2	-37.7348
	3071.3	-38.9985
	3071.4	-39.5436
	3071.5	-38.844
	3071.6	-37.6945
	3071.7	-36.3592
	3071.8	-34.92
	3071.9	-33.81
	3072	-33.1377
	3072.1	-32.7505
	3072.2	-32.7162
	3072.3	-33.1042
	3072.4	-33.7603
	3072.5	-34.4397
	3072.6	-35.0505
	3072.7	-35.8793
	3072.8	-37.4683
	3072.9	-39.71
	3073	-41.4451
	3073.1	-42.0688
	3073.2	-42.3025
	3073.3	-41.8767
	3073.4	-40.6742
	3073.5	-39.0605
	3073.6	-37.6658
	3073.7	-36.4777
	3073.8	-35.3808
	3073.9	-34.3395
	3074	-33.5729
	3074.1	-33.3475
	3074.2	-33.7484
	3074.3	-34.645
	3074.4	-35.5188
	3074.5	-35.9986
	3074.6	-35.9372
	3074.7	-35.2782
	3074.8	-34.521
	3074.9	-34.1627
	3075	-34.095
	3075.1	-34.1165
	3075.2	-34.2886
	3075.3	-34.5802
	3075.4	-35.0436
	3075.5	-35.8392
	3075.6	-36.8798
	3075.7	-37.6291
	3075.8	-37.9928
	3075.9	-38.425
	3076	-39.2142
	3076.1	-40.2928
	3076.2	-41.1859
	3076.3	-42.1369
	3076.4	-43.9733
	3076.5	-46.6003
	3076.6	-46.5499
	3076.7	-43.9488
	3076.8	-41.8949
	3076.9	-40.7291
	3077	-40.3758
	3077.1	-40.2192
	3077.2	-39.7113
	3077.3	-38.7765
	3077.4	-37.6332
	3077.5	-36.5274
	3077.6	-35.6752
	3077.7	-34.9721
	3077.8	-34.2512
	3077.9	-33.5502
	3078	-32.9544
	3078.1	-32.2207
	3078.2	-31.3559
	3078.3	-30.6188
	3078.4	-30.3284
	3078.5	-30.5296
	3078.6	-31.1934
	3078.7	-32.0386
	3078.8	-32.9671
	3078.9	-33.8094
	3079	-34.5839
	3079.1	-35.1361
	3079.2	-35.7343
	3079.3	-36.9299
	3079.4	-39.1386
	3079.5	-41.5892
	3079.6	-41.127
	3079.7	-38.746
	3079.8	-37.1633
	3079.9	-36.5647
	3080	-36.7583
	3080.1	-37.4771
	3080.2	-38.6807
	3080.3	-40.196
	3080.4	-42.3739
	3080.5	-45.6192
	3080.6	-49.9059
	3080.7	-54.6443
	3080.8	-53.9451
	3080.9	-48.7311
	3081	-43.1159
	3081.1	-39.645
	3081.2	-38.0065
	3081.3	-37.2233
	3081.4	-36.6783
	3081.5	-36.1248
	3081.6	-35.3988
	3081.7	-34.8468
	3081.8	-34.8728
	3081.9	-35.776
	3082	-37.6157
	3082.1	-40.0728
	3082.2	-42.2294
	3082.3	-44.3523
	3082.4	-47.6041
	3082.5	-54.5047
	3082.6	-53.9959
	3082.7	-48.2798
	3082.8	-45.9915
	3082.9	-44.8522
	3083	-44.0612
	3083.1	-43.9537
	3083.2	-45.1419
	3083.3	-47.6979
	3083.4	-50.8059
	3083.5	-51.9128
	3083.6	-48.8578
	3083.7	-45.2693
	3083.8	-43.0239
	3083.9	-42.25
	3084	-42.6462
	3084.1	-44.4059
	3084.2	-47.9604
	3084.3	-48.1392
	3084.4	-42.6405
	3084.5	-39.0163
	3084.6	-36.9707
	3084.7	-35.6615
	3084.8	-34.5498
	3084.9	-33.7718
	3085	-33.4018
	3085.1	-33.3458
	3085.2	-33.1956
	3085.3	-32.7664
	3085.4	-32.1876
	3085.5	-31.7752
	3085.6	-31.4411
	3085.7	-31.1047
	3085.8	-30.774
	3085.9	-30.3858
	3086	-30.1478
	3086.1	-30.3854
	3086.2	-31.1111
	3086.3	-31.971
	3086.4	-32.4235
	3086.5	-32.3753
	3086.6	-32.4206
	3086.7	-32.9404
	3086.8	-33.8067
	3086.9	-34.8324
	3087	-36.1605
	3087.1	-37.9092
	3087.2	-39.8662
	3087.3	-41.4783
	3087.4	-42.0662
	3087.5	-41.9531
	3087.6	-41.6001
	3087.7	-41.9202
	3087.8	-44.054
	3087.9	-48.5991
	3088	-45.2649
	3088.1	-39.9569
	3088.2	-37.2099
	3088.3	-35.8968
	3088.4	-35.119
	3088.5	-34.759
	3088.6	-34.882
	3088.7	-35.2951
	3088.8	-35.7045
	3088.9	-36.0547
	3089	-36.8046
	3089.1	-38.4978
	3089.2	-40.6475
	3089.3	-41.3526
	3089.4	-40.7294
	3089.5	-40.4745
	3089.6	-41.6281
	3089.7	-44.5567
	3089.8	-50.2928
	3089.9	-54.2069
	3090	-46.3431
	3090.1	-42.571
	3090.2	-40.4963
	3090.3	-39.3408
	3090.4	-38.71
	3090.5	-38.5104
	3090.6	-39.1892
	3090.7	-40.9274
	3090.8	-43.1603
	3090.9	-43.3913
	3091	-40.8844
	3091.1	-38.4284
	3091.2	-37.0061
	3091.3	-36.7159
	3091.4	-36.9093
	3091.5	-36.9118
	3091.6	-36.8159
	3091.7	-36.9949
	3091.8	-37.8175
	3091.9	-39.6205
	3092	-43.7292
	3092.1	-54.1665
	3092.2	-50.8534
	3092.3	-43.8138
	3092.4	-39.9587
	3092.5	-37.1812
	3092.6	-35.284
	3092.7	-34.2316
	3092.8	-33.632
	3092.9	-33.1603
	3093	-32.7712
	3093.1	-32.5265
	3093.2	-32.5273
	3093.3	-32.8084
	3093.4	-33.2535
	3093.5	-33.5215
	3093.6	-33.408
	3093.7	-33.1965
	3093.8	-33.2899
	3093.9	-33.5475
	3094	-33.6142
	3094.1	-33.4533
	3094.2	-33.4218
	3094.3	-33.6817
	3094.4	-34.3825
	3094.5	-35.8848
	3094.6	-38.3367
	3094.7	-42.0522
	3094.8	-47.4645
	3094.9	-47.6818
	3095	-43.9217
	3095.1	-42.1477
	3095.2	-41.4156
	3095.3	-41.0845
	3095.4	-40.3815
	3095.5	-39.1166
	3095.6	-37.9335
	3095.7	-37.1719
	3095.8	-36.6948
	3095.9	-36.3954
	3096	-36.4112
	3096.1	-36.8436
	3096.2	-37.7387
	3096.3	-39.2897
	3096.4	-41.3995
	3096.5	-44.2402
	3096.6	-46.6289
	3096.7	-44.5156
	3096.8	-41.0661
	3096.9	-38.8087
	3097	-37.8107
	3097.1	-37.632
	3097.2	-37.8068
	3097.3	-38.1605
	3097.4	-38.8733
	3097.5	-39.3819
	3097.6	-39.1389
	3097.7	-38.4771
	3097.8	-37.9333
	3097.9	-38.1567
	3098	-39.5039
	3098.1	-42.3809
	3098.2	-47.0122
	3098.3	-45.5943
	3098.4	-40.169
	3098.5	-36.804
	3098.6	-34.9922
	3098.7	-34.0679
	3098.8	-33.5587
	3098.9	-33.492
	3099	-33.9212
	3099.1	-34.9443
	3099.2	-36.3653
	3099.3	-37.359
	3099.4	-36.8061
	3099.5	-35.6705
	3099.6	-34.6466
	3099.7	-33.9586
	3099.8	-33.8246
	3099.9	-34.466
	3100	-35.7433
	3100.1	-37.1664
	3100.2	-38.1177
	3100.3	-39.048
	3100.4	-40.5637
	3100.5	-41.6353
	3100.6	-40.7034
	3100.7	-40.1682
	3100.8	-40.7105
	3100.9	-40.1215
	3101	-37.6383
	3101.1	-35.5943
	3101.2	-34.3752
	3101.3	-33.7236
	3101.4	-33.4398
	3101.5	-33.6579
	3101.6	-34.4474
	3101.7	-35.8483
	3101.8	-38.0591
	3101.9	-40.8894
	3102	-44.0881
	3102.1	-47.2407
	3102.2	-50.2505
	3102.3	-51.7327
	3102.4	-51.0822
	3102.5	-48.4382
	3102.6	-45.1028
	3102.7	-42.2921
	3102.8	-40.2118
	3102.9	-39.1253
	3103	-38.9488
	3103.1	-39.5264
	3103.2	-40.7143
	3103.3	-42.4677
	3103.4	-43.5586
	3103.5	-42.7936
	3103.6	-41.7279
	3103.7	-41.3009
	3103.8	-41.5429
	3103.9	-42.2524
	3104	-42.9706
	3104.1	-42.6091
	3104.2	-41.102
	3104.3	-39.8765
	3104.4	-39.4587
	3104.5	-39.8682
	3104.6	-40.5729
	3104.7	-41.4938
	3104.8	-42.7784
	3104.9	-44.1283
	3105	-43.8185
	3105.1	-41.5126
	3105.2	-38.3266
	3105.3	-35.3715
	3105.4	-33.4912
	3105.5	-32.5942
	3105.6	-32.4632
	3105.7	-32.8032
	3105.8	-33.3483
	3105.9	-33.7582
	3106	-33.7067
	3106.1	-33.6271
	3106.2	-34.1339
	3106.3	-35.3196
	3106.4	-37.2207
	3106.5	-39.6846
	3106.6	-42.6148
	3106.7	-46.0309
	3106.8	-51.1128
	3106.9	-46.8869
	3107	-40.2381
	3107.1	-36.873
	3107.2	-35.3945
	3107.3	-34.9432
	3107.4	-34.8403
	3107.5	-34.5496
	3107.6	-34.3075
	3107.7	-34.336
	3107.8	-34.5776
	3107.9	-34.7721
	3108	-34.9729
	3108.1	-35.5053
	3108.2	-36.527
	3108.3	-37.8195
	3108.4	-39.3681
	3108.5	-41.9294
	3108.6	-47.5521
	3108.7	-63.6112
	3108.8	-45.3631
	3108.9	-40.4585
	3109	-38.373
	3109.1	-37.5913
	3109.2	-37.6585
	3109.3	-38.0597
	3109.4	-38.6059
	3109.5	-39.2658
	3109.6	-40.2028
	3109.7	-40.7068
	3109.8	-40.5768
	3109.9	-40.3749
	3110	-40.3814
	3110.1	-40.3999
	3110.2	-40.5043
	3110.3	-40.3425
	3110.4	-40.038
	3110.5	-39.5631
	3110.6	-38.9667
	3110.7	-38.5207
	3110.8	-38.8464
	3110.9	-39.8903
	3111	-41.6521
	3111.1	-43.5594
	3111.2	-44.5894
	3111.3	-44.2702
	3111.4	-43.2901
	3111.5	-42.3733
	3111.6	-42.3597
	3111.7	-43.4489
	3111.8	-46.0961
	3111.9	-49.5448
	3112	-50.4464
	3112.1	-48.7912
	3112.2	-48.3558
	3112.3	-48.3885
	3112.4	-47.8897
	3112.5	-46.9186
	3112.6	-46.0353
	3112.7	-45.0968
	3112.8	-44.2891
	3112.9	-43.5126
	3113	-42.4535
	3113.1	-41.1621
	3113.2	-39.9816
	3113.3	-38.9507
	3113.4	-37.806
	3113.5	-36.8012
	3113.6	-36.2471
	3113.7	-36.2627
	3113.8	-36.8828
	3113.9	-38.3068
	3114	-40.4906
	3114.1	-43.6484
	3114.2	-48.2784
	3114.3	-53.2653
	3114.4	-48.3369
	3114.5	-44.0018
	3114.6	-41.4474
	3114.7	-39.8464
	3114.8	-38.9537
	3114.9	-38.3672
	3115	-37.9006
	3115.1	-37.3981
	3115.2	-36.411
	3115.3	-34.9266
	3115.4	-33.5445
	3115.5	-32.5738
	3115.6	-31.9596
	3115.7	-31.5878
	3115.8	-31.4814
	3115.9	-31.7133
	3116	-32.2802
	3116.1	-32.903
	3116.2	-33.0218
	3116.3	-32.4087
	3116.4	-31.4731
	3116.5	-30.6014
	3116.6	-29.989
	3116.7	-29.6161
	3116.8	-29.5904
	3116.9	-29.9972
	3117	-30.875
	3117.1	-32.1787
	3117.2	-34.0513
	3117.3	-36.1237
	3117.4	-36.7512
	3117.5	-35.817
	3117.6	-34.7565
	3117.7	-34.0331
	3117.8	-33.5255
	3117.9	-33.4157
	3118	-33.9015
	3118.1	-35.3182
	3118.2	-38.092
	3118.3	-42.1577
	3118.4	-43.7825
	3118.5	-39.9212
	3118.6	-36.9385
	3118.7	-35.2772
	3118.8	-34.6356
	3118.9	-34.6228
	3119	-35.2313
	3119.1	-36.1601
	3119.2	-36.9048
	3119.3	-37.0942
	3119.4	-36.7108
	3119.5	-35.9683
	3119.6	-35.4025
	3119.7	-35.1394
	3119.8	-34.968
	3119.9	-34.7005
	3120	-34.3436
	3120.1	-34.0465
	3120.2	-33.9306
	3120.3	-33.8587
	3120.4	-33.8541
	3120.5	-33.8115
	3120.6	-33.8055
	3120.7	-34.0825
	3120.8	-35.0019
	3120.9	-36.6612
	3121	-39.1141
	3121.1	-42.9101
	3121.2	-48.1838
	3121.3	-46.9967
	3121.4	-43.596
	3121.5	-41.5155
	3121.6	-40.2787
	3121.7	-39.895
	3121.8	-40.3633
	3121.9	-40.5287
	3122	-39.4292
	3122.1	-37.9303
	3122.2	-36.634
	3122.3	-35.7577
	3122.4	-35.2504
	3122.5	-34.99
	3122.6	-35.1352
	3122.7	-35.8923
	3122.8	-36.9538
	3122.9	-37.5167
	3123	-37.1324
	3123.1	-36.2134
	3123.2	-35.5305
	3123.3	-35.171
	3123.4	-34.913
	3123.5	-34.5073
	3123.6	-33.972
	3123.7	-33.5466
	3123.8	-33.5929
	3123.9	-34.2628
	3124	-35.5015
	3124.1	-36.9094
	3124.2	-38.0986
	3124.3	-38.6529
	3124.4	-38.6119
	3124.5	-38.31
	3124.6	-37.8719
	3124.7	-37.4422
	3124.8	-37.0726
	3124.9	-37.1315
	3125	-37.8325
	3125.1	-39.2522
	3125.2	-41.6404
	3125.3	-45.5449
	3125.4	-52.5494
	3125.5	-55.6715
	3125.6	-48.0451
	3125.7	-43.6552
	3125.8	-40.9925
	3125.9	-39.6034
	3126	-39.0809
	3126.1	-39.2175
	3126.2	-39.5898
	3126.3	-39.7615
	3126.4	-39.6645
	3126.5	-39.3923
	3126.6	-38.99
	3126.7	-38.4463
	3126.8	-37.7637
	3126.9	-37.0843
	3127	-36.5972
	3127.1	-36.4952
	3127.2	-36.7071
	3127.3	-36.9885
	3127.4	-37.2985
	3127.5	-37.508
	3127.6	-37.7192
	3127.7	-38.4786
	3127.8	-40.4075
	3127.9	-43.1923
	3128	-45.4127
	3128.1	-44.7797
	3128.2	-43.403
	3128.3	-42.2991
	3128.4	-41.3331
	3128.5	-40.6017
	3128.6	-40.107
	3128.7	-39.7296
	3128.8	-39.2936
	3128.9	-38.8493
	3129	-38.5435
	3129.1	-38.451
	3129.2	-38.6898
	3129.3	-39.2152
	3129.4	-39.9914
	3129.5	-40.7744
	3129.6	-41.0737
	3129.7	-40.9754
	3129.8	-41.2993
	3129.9	-41.9636
	3130	-41.9654
	3130.1	-41.4288
	3130.2	-41.1237
	3130.3	-41.9718
	3130.4	-44.2025
	3130.5	-47.6193
	3130.6	-52.4929
	3130.7	-63.124
	3130.8	-57.4645
	3130.9	-48.804
	3131	-44.3876
	3131.1	-41.6822
	3131.2	-40.4842
	3131.3	-40.88
	3131.4	-43.4922
	3131.5	-50.6794
	3131.6	-52.7392
	3131.7	-43.1628
	3131.8	-39.0264
	3131.9	-36.7471
	3132	-35.3163
	3132.1	-34.3205
	3132.2	-33.778
	3132.3	-33.8356
	3132.4	-34.6201
	3132.5	-36.0856
	3132.6	-38.4094
	3132.7	-42.1367
	3132.8	-46.7558
	3132.9	-46.2542
	3133	-42.1057
	3133.1	-38.8018
	3133.2	-36.2133
	3133.3	-34.2511
	3133.4	-33.0577
	3133.5	-32.6723
	3133.6	-32.9003
	3133.7	-33.4292
	3133.8	-33.99
	3133.9	-34.2132
	3134	-33.9912
	3134.1	-33.7427
	3134.2	-33.4368
	3134.3	-32.8722
	3134.4	-32.3115
	3134.5	-32.1545
	3134.6	-32.7452
	3134.7	-34.081
	3134.8	-35.4358
	3134.9	-35.6515
	3135	-35.2528
	3135.1	-35.2096
	3135.2	-35.2769
	3135.3	-34.9242
	3135.4	-34.5623
	3135.5	-34.4088
	3135.6	-34.3517
	3135.7	-34.2619
	3135.8	-34.2619
	3135.9	-34.2735
	3136	-34.3833
	3136.1	-34.749
	3136.2	-35.1615
	3136.3	-35.2801
	3136.4	-35.2043
	3136.5	-35.0278
	3136.6	-35.1672
	3136.7	-36.1041
	3136.8	-37.8172
	3136.9	-39.7754
	3137	-41.563
	3137.1	-43.2898
	3137.2	-45.3491
	3137.3	-47.6351
	3137.4	-48.7548
	3137.5	-47.9944
	3137.6	-45.9306
	3137.7	-43.1964
	3137.8	-40.4558
	3137.9	-38.0458
	3138	-36.2567
	3138.1	-35.3825
	3138.2	-35.5266
	3138.3	-36.4607
	3138.4	-38.05
	3138.5	-40.4963
	3138.6	-44.5125
	3138.7	-51.1563
	3138.8	-45.9525
	3138.9	-41.2811
	3139	-39.1558
	3139.1	-38.0548
	3139.2	-37.5882
	3139.3	-37.4596
	3139.4	-37.4824
	3139.5	-37.7469
	3139.6	-38.3793
	3139.7	-39.465
	3139.8	-41.1459
	3139.9	-43.785
	3140	-45.3429
	3140.1	-43.0561
	3140.2	-40.5112
	3140.3	-39.145
	3140.4	-38.9641
	3140.5	-40.1452
	3140.6	-42.146
	3140.7	-43.5257
	3140.8	-44.0494
	3140.9	-45.1717
	3141	-47.2372
	3141.1	-48.0142
	3141.2	-46.893
	3141.3	-44.1548
	3141.4	-41.6162
	3141.5	-40.4595
	3141.6	-40.762
	3141.7	-41.9991
	3141.8	-43.5592
	3141.9	-44.2341
	3142	-44.568
	3142.1	-45.6982
	3142.2	-48.0629
	3142.3	-53.1427
	3142.4	-54.2459
	3142.5	-44.6367
	3142.6	-40.0636
	3142.7	-37.8224
	3142.8	-36.6912
	3142.9	-36.017
	3143	-35.227
	3143.1	-34.4034
	3143.2	-33.7896
	3143.3	-33.3909
	3143.4	-32.941
	3143.5	-32.4607
	3143.6	-32.0334
	3143.7	-31.8204
	3143.8	-31.8975
	3143.9	-32.2272
	3144	-32.962
	3144.1	-34.0883
	3144.2	-35.2548
	3144.3	-35.8875
	3144.4	-35.6572
	3144.5	-35.169
	3144.6	-35.1905
	3144.7	-35.6946
	3144.8	-36.6359
	3144.9	-37.8529
	3145	-39.1299
	3145.1	-40.2204
	3145.2	-40.2854
	3145.3	-39.6569
	3145.4	-38.7665
	3145.5	-37.9486
	3145.6	-37.3425
	3145.7	-36.9732
	3145.8	-36.7498
	3145.9	-36.9377
	3146	-37.5375
	3146.1	-38.4222
	3146.2	-39.4154
	3146.3	-40.5485
	3146.4	-41.3179
	3146.5	-41.3836
	3146.6	-40.1093
	3146.7	-38.2931
	3146.8	-37.215
	3146.9	-36.9456
	3147	-37.2355
	3147.1	-38.117
	3147.2	-39.3696
	3147.3	-40.6233
	3147.4	-41.746
	3147.5	-42.6333
	3147.6	-43.0736
	3147.7	-43.012
	3147.8	-42.6926
	3147.9	-42.7875
	3148	-43.5806
	3148.1	-45.4186
	3148.2	-50.1984
	3148.3	-56.2525
	3148.4	-47.5463
	3148.5	-44.0707
	3148.6	-42.5347
	3148.7	-41.1907
	3148.8	-39.4984
	3148.9	-37.8533
	3149	-36.846
	3149.1	-36.1461
	3149.2	-35.4807
	3149.3	-34.8389
	3149.4	-34.288
	3149.5	-34.0454
	3149.6	-33.8824
	3149.7	-33.4861
	3149.8	-32.8799
	3149.9	-32.4592
	3150	-32.3781
	3150.1	-32.5216
	3150.2	-32.6525
	3150.3	-32.639
	3150.4	-32.6612
	3150.5	-33.2099
	3150.6	-34.3157
	3150.7	-35.4723
	3150.8	-36.0529
	3150.9	-36.3452
	3151	-37.0224
	3151.1	-38.2378
	3151.2	-40.0878
	3151.3	-43.0739
	3151.4	-47.5699
	3151.5	-52.0515
	3151.6	-48.7665
	3151.7	-45.8307
	3151.8	-44.8341
	3151.9	-45.4897
	3152	-47.1574
	3152.1	-49.6404
	3152.2	-51.698
	3152.3	-53.6037
	3152.4	-52.0175
	3152.5	-49.7426
	3152.6	-49.3831
	3152.7	-50.5005
	3152.8	-50.8721
	3152.9	-49.5738
	3153	-49.0389
	3153.1	-48.2262
	3153.2	-45.6726
	3153.3	-43.2392
	3153.4	-41.5278
	3153.5	-40.235
	3153.6	-39.3415
	3153.7	-38.9344
	3153.8	-39.4715
	3153.9	-41.6441
	3154	-46.4476
	3154.1	-50.8746
	3154.2	-46.2405
	3154.3	-44.0622
	3154.4	-42.3248
	3154.5	-39.6445
	3154.6	-37.1281
	3154.7	-35.2347
	3154.8	-33.7452
	3154.9	-32.6056
	3155	-32.0864
	3155.1	-32.3494
	3155.2	-33.0621
	3155.3	-33.6221
	3155.4	-33.7638
	3155.5	-34.0713
	3155.6	-35.0373
	3155.7	-36.7757
	3155.8	-39.1285
	3155.9	-41.0424
	3156	-40.3708
	3156.1	-38.2203
	3156.2	-36.6843
	3156.3	-36.2504
	3156.4	-36.6534
	3156.5	-37.0433
	3156.6	-36.74
	3156.7	-36.2708
	3156.8	-36.0479
	3156.9	-36.0623
	3157	-36.1661
	3157.1	-36.4878
	3157.2	-37.0337
	3157.3	-38.0082
	3157.4	-39.2069
	3157.5	-39.97
	3157.6	-39.8518
	3157.7	-38.8039
	3157.8	-37.6687
	3157.9	-36.7561
	3158	-36.1862
	3158.1	-35.938
	3158.2	-35.9138
	3158.3	-35.8988
	3158.4	-35.8353
	3158.5	-35.7765
	3158.6	-35.9035
	3158.7	-36.2035
	3158.8	-36.4026
	3158.9	-36.3689
	3159	-36.5016
	3159.1	-36.7786
	3159.2	-36.8659
	3159.3	-36.3379
	3159.4	-35.4379
	3159.5	-34.5227
	3159.6	-33.8447
	3159.7	-33.4615
	3159.8	-33.4244
	3159.9	-33.7434
	3160	-34.3347
	3160.1	-35.1636
	3160.2	-35.9684
	3160.3	-36.8315
	3160.4	-38.3794
	3160.5	-41.5577
	3160.6	-47.7893
	3160.7	-46.9548
	3160.8	-40.8117
	3160.9	-37.5527
	3161	-35.7201
	3161.1	-34.776
	3161.2	-34.5479
	3161.3	-34.8947
	3161.4	-35.6673
	3161.5	-36.7955
	3161.6	-38.3661
	3161.7	-40.1156
	3161.8	-40.74
	3161.9	-39.3276
	3162	-37.4589
	3162.1	-35.9875
	3162.2	-34.9402
	3162.3	-34.5512
	3162.4	-34.9561
	3162.5	-36.3924
	3162.6	-38.9226
	3162.7	-40.5096
	3162.8	-38.6821
	3162.9	-36.8256
	3163	-35.8509
	3163.1	-35.4915
	3163.2	-35.453
	3163.3	-35.3497
	3163.4	-34.994
	3163.5	-34.5687
	3163.6	-34.3409
	3163.7	-34.182
	3163.8	-34.1181
	3163.9	-34.0533
	3164	-33.859
	3164.1	-33.845
	3164.2	-34.3895
	3164.3	-35.5668
	3164.4	-36.8932
	3164.5	-37.8226
	3164.6	-38.7432
	3164.7	-40.22
	3164.8	-41.5314
	3164.9	-41.4412
	3165	-40.4609
	3165.1	-38.9246
	3165.2	-36.8855
	3165.3	-35.3576
	3165.4	-34.6199
	3165.5	-34.4732
	3165.6	-34.353
	3165.7	-34.0736
	3165.8	-33.9385
	3165.9	-34.184
	3166	-34.7623
	3166.1	-35.547
	3166.2	-36.2866
	3166.3	-36.3525
	3166.4	-35.9569
	3166.5	-35.3459
	3166.6	-34.7113
	3166.7	-34.2794
	3166.8	-34.2442
	3166.9	-34.4871
	3167	-34.6958
	3167.1	-34.4729
	3167.2	-33.9351
	3167.3	-33.6251
	3167.4	-33.716
	3167.5	-34.2698
	3167.6	-35.3543
	3167.7	-36.8461
	3167.8	-38.8531
	3167.9	-41.482
	3168	-44.7327
	3168.1	-49.1579
	3168.2	-58.6351
	3168.3	-55.8394
	3168.4	-47.0794
	3168.5	-43.578
	3168.6	-42.1601
	3168.7	-41.5141
	3168.8	-41.1321
	3168.9	-41.2992
	3169	-42.0805
	3169.1	-43.7027
	3169.2	-45.4014
	3169.3	-44.6986
	3169.4	-42.0457
	3169.5	-39.6021
	3169.6	-37.7811
	3169.7	-36.5175
	3169.8	-35.2854
	3169.9	-33.847
	3170	-32.4466
	3170.1	-31.1809
	3170.2	-30.128
	3170.3	-29.4434
	3170.4	-29.101
	3170.5	-29.0628
	3170.6	-29.3425
	3170.7	-29.8807
	3170.8	-30.6358
	3170.9	-31.3733
	3171	-31.9329
	3171.1	-32.4766
	3171.2	-33.3582
	3171.3	-34.6368
	3171.4	-36.2349
	3171.5	-37.8727
	3171.6	-39.2072
	3171.7	-40.6351
	3171.8	-42.7613
	3171.9	-44.9338
	3172	-46.0471
	3172.1	-47.7172
	3172.2	-49.0142
	3172.3	-47.4773
	3172.4	-45.8181
	3172.5	-45.0031
	3172.6	-44.5641
	3172.7	-43.5546
	3172.8	-41.7609
	3172.9	-39.7911
	3173	-37.9815
	3173.1	-36.6914
	3173.2	-36.0385
	3173.3	-36.0056
	3173.4	-36.3531
	3173.5	-36.6751
	3173.6	-36.9038
	3173.7	-36.9686
	3173.8	-36.6859
	3173.9	-36.0311
	3174	-35.4747
	3174.1	-35.3734
	3174.2	-35.7597
	3174.3	-36.7715
	3174.4	-38.5904
	3174.5	-41.6354
	3174.6	-46.2973
	3174.7	-48.4834
	3174.8	-44.103
	3174.9	-41.0758
	3175	-39.3142
	3175.1	-38.1904
	3175.2	-37.3794
	3175.3	-36.8857
	3175.4	-36.6014
	3175.5	-36.6603
	3175.6	-37.2674
	3175.7	-38.711
	3175.8	-40.7395
	3175.9	-42.8875
	3176	-44.3508
	3176.1	-45.4336
	3176.2	-46.9476
	3176.3	-50.1882
	3176.4	-56.745
	3176.5	-61.9633
	3176.6	-56.836
	3176.7	-53.5836
	3176.8	-50.2471
	3176.9	-45.3615
	3177	-41.0606
	3177.1	-38.1263
	3177.2	-36.5186
	3177.3	-36.0554
	3177.4	-36.4326
	3177.5	-37.6372
	3177.6	-39.2531
	3177.7	-39.9715
	3177.8	-39.2243
	3177.9	-38.4561
	3178	-38.6094
	3178.1	-39.3446
	3178.2	-39.8804
	3178.3	-39.8306
	3178.4	-39.5758
	3178.5	-39.38
	3178.6	-39.1427
	3178.7	-38.8219
	3178.8	-38.2491
	3178.9	-37.7157
	3179	-37.2714
	3179.1	-36.9077
	3179.2	-36.6343
	3179.3	-36.3
	3179.4	-35.9493
	3179.5	-35.742
	3179.6	-35.8258
	3179.7	-36.0542
	3179.8	-36.113
	3179.9	-35.8289
	3180	-35.1235
	3180.1	-34.2673
	3180.2	-33.5293
	3180.3	-33.0974
	3180.4	-32.8925
	3180.5	-32.7635
	3180.6	-32.7341
	3180.7	-32.8944
	3180.8	-33.3043
	3180.9	-33.9081
	3181	-34.5329
	3181.1	-35.1924
	3181.2	-35.8361
	3181.3	-36.013
	3181.4	-35.7589
	3181.5	-35.51
	3181.6	-35.4657
	3181.7	-35.6791
	3181.8	-36.0761
	3181.9	-36.8836
	3182	-38.6373
	3182.1	-41.4183
	3182.2	-44.5255
	3182.3	-48.1672
	3182.4	-58.0153
	3182.5	-54.6413
	3182.6	-46.41
	3182.7	-42.5892
	3182.8	-40.313
	3182.9	-39.0244
	3183	-38.4797
	3183.1	-38.6233
	3183.2	-39.4546
	3183.3	-40.7802
	3183.4	-41.9851
	3183.5	-42.8047
	3183.6	-44.0722
	3183.7	-45.822
	3183.8	-47.0887
	3183.9	-48.8234
	3184	-52.3257
	3184.1	-59.1199
	3184.2	-53.4484
	3184.3	-47.2197
	3184.4	-44.3261
	3184.5	-43.3256
	3184.6	-43.2503
	3184.7	-43.69
	3184.8	-43.7546
	3184.9	-42.8355
	3185	-41.3419
	3185.1	-40.2039
	3185.2	-39.8184
	3185.3	-39.8189
	3185.4	-40.0165
	3185.5	-40.7157
	3185.6	-42.2168
	3185.7	-44.7615
	3185.8	-49.7076
	3185.9	-61.7177
	3186	-52.0356
	3186.1	-47.5856
	3186.2	-46.5322
	3186.3	-46.9468
	3186.4	-47.6619
	3186.5	-48.3368
	3186.6	-48.2388
	3186.7	-47.8602
	3186.8	-47.8416
	3186.9	-48.0151
	3187	-47.8042
	3187.1	-46.1359
	3187.2	-43.8006
	3187.3	-42.014
	3187.4	-41.217
	3187.5	-40.3195
	3187.6	-38.8751
	3187.7	-37.8021
	3187.8	-37.2333
	3187.9	-36.8437
	3188	-36.5342
	3188.1	-36.4302
	3188.2	-36.7439
	3188.3	-37.611
	3188.4	-38.7529
	3188.5	-39.6966
	3188.6	-40.9129
	3188.7	-43.0919
	3188.8	-47.058
	3188.9	-52.7068
	3189	-51.7031
	3189.1	-45.8843
	3189.2	-42.1758
	3189.3	-39.8416
	3189.4	-38.3911
	3189.5	-37.3391
	3189.6	-36.7751
	3189.7	-36.6726
	3189.8	-36.5008
	3189.9	-36.1843
	3190	-36.0144
	3190.1	-36.083
	3190.2	-36.3948
	3190.3	-36.9026
	3190.4	-37.8871
	3190.5	-39.3671
	3190.6	-40.4231
	3190.7	-40.1682
	3190.8	-39.7895
	3190.9	-40.4348
	3191	-42.1739
	3191.1	-44.7093
	3191.2	-48.1737
	3191.3	-50.765
	3191.4	-49.9711
	3191.5	-47.1276
	3191.6	-44.4836
	3191.7	-42.0564
	3191.8	-40.158
	3191.9	-39.0795
	3192	-39.1319
	3192.1	-40.1557
	3192.2	-41.6899
	3192.3	-42.9699
	3192.4	-44.247
	3192.5	-45.9616
	3192.6	-46.372
	3192.7	-44.8723
	3192.8	-44.4392
	3192.9	-45.2187
	3193	-44.3812
	3193.1	-41.7128
	3193.2	-40.079
	3193.3	-39.87
	3193.4	-41.0729
	3193.5	-44.1278
	3193.6	-50.2048
	3193.7	-49.0948
	3193.8	-42.6056
	3193.9	-39.08
	3194	-37.291
	3194.1	-36.4749
	3194.2	-36.4211
	3194.3	-36.9166
	3194.4	-37.5276
	3194.5	-37.7325
	3194.6	-37.6861
	3194.7	-37.6184
	3194.8	-37.5273
	3194.9	-37.3534
	3195	-37.0787
	3195.1	-36.7791
	3195.2	-36.7773
	3195.3	-37.0001
	3195.4	-36.997
	3195.5	-36.2544
	3195.6	-34.8902
	3195.7	-33.5424
	3195.8	-32.7626
	3195.9	-32.7595
	3196	-33.504
	3196.1	-34.9533
	3196.2	-36.635
	3196.3	-37.6637
	3196.4	-38.2602
	3196.5	-38.8087
	3196.6	-39.4618
	3196.7	-39.817
	3196.8	-39.3766
	3196.9	-38.5129
	3197	-37.7032
	3197.1	-36.881
	3197.2	-36.1885
	3197.3	-35.7485
	3197.4	-35.5805
	3197.5	-35.3248
	3197.6	-35.1073
	3197.7	-35.2355
	3197.8	-35.5628
	3197.9	-35.6519
	3198	-35.5829
	3198.1	-35.2737
	3198.2	-34.8555
	3198.3	-34.4534
	3198.4	-34.0562
	3198.5	-33.7972
	3198.6	-33.9142
	3198.7	-34.3601
	3198.8	-34.3263
	3198.9	-33.4482
	3199	-32.547
	3199.1	-32.0545
	3199.2	-32.0272
	3199.3	-32.465
	3199.4	-33.0429
	3199.5	-33.1174
	3199.6	-32.7698
	3199.7	-32.5221
	3199.8	-32.7765
[truncated: 58,001 more rows]

## Sheet: Fig S8
	Frequency [GHz]	0	0.100002	0.200003	0.300005	0.400007	0.500008	0.60001	0.700012	0.800013	0.900015	1.00002	1.10002	1.20002	1.30002	1.40002	1.50002	1.60003	1.70003	1.80003	1.90003	2.00003	2.10004	2.20004	2.30004	2.40004	2.50004	2.60004	2.70004	2.80005	2.90005	3.00005	3.10005	3.20005	3.30005	3.40006	3.50006	3.60006	3.70006	3.80006	3.90007	4.00007	4.10007	4.20007	4.30007	4.40007	4.50007	4.60008	4.70008
	Autocorrelation	0.999999	0.985895	0.947115	0.891744	0.828606	0.764524	0.703692	0.648131	0.598349	0.553996	0.514421	0.479038	0.447444	0.419377	0.394574	0.372682	0.353273	0.335935	0.320353	0.306265	0.293394	0.281476	0.270348	0.260004	0.250549	0.242108	0.234725	0.228359	0.222997	0.218741	0.215719	0.213891	0.212974	0.212592	0.212466	0.212443	0.212394	0.212131	0.211456	0.210266	0.208601	0.206606	0.20444	0.202203	0.199916	0.197579	0.195225	0.192892
[truncated: 52 more columns]
